# Supplementary material for: Impact of DNA Prime/Protein Boost Vaccination against Campylobacter jejuni on Immune Responses and Gut Microbiota in Chickens
Source: Vaccines (Basel). 2022 Jun 20;10(6):981. doi: 10.3390/vaccines10060981 (PMC9231206; doi:10.3390/vaccines10060981)
Supplement: Supplementary file 1 [file vaccines-10-00981-s001.zip]

Archive with 3 entries (2 files):
- vaccines-1733188-supplementary/
- vaccines-1733188-supplementary/Table S1.xls
- vaccines-1733188-supplementary/Table S2.xls
