# Supplementary material for: Impact of DNA Prime/Protein Boost Vaccination against Campylobacter jejuni on Immune Responses and Gut Microbiota in Chickens
Source: Vaccines (Basel). 2022 Jun 20;10(6):981. doi: 10.3390/vaccines10060981 (PMC9231206; doi:10.3390/vaccines10060981)
Supplement: Supplementary file 1 [file vaccines-10-00981-s001.zip › vaccines-1733188-supplementary/Table S1.xls]

## Sheet: alpha_diversity
Table S1 : Alpha diversity index values for all the chicken caecal samples
	Day	Group	Sample	Observed_richness	Chao1	Standard Error.chao1	Shannon	InvSimpson
	19	vaccinated	NG301	141	149.5	5.55022	2.25592	4.30461
			NG302	188	208.3	9.9372	2.93959	5.56427
			NG303	196	218.677	9.71233	2.7432	5.5428
			NG304	156	183.353	12.9817	2.78075	7.6334
			NG305	178	191.034	6.62305	2.81772	7.17587
		placebo	NG366	209	242.476	14.3334	2.95491	6.56492
			NG367	225	248.903	10.0938	3.06084	6.74793
			NG368	178	186.75	5.2082	2.65391	4.52994
			NG369	187	212.87	11.508	2.53112	4.35944
			NG370	211	238.333	11.2303	3.31951	11.4732
	22	vaccinated	NG306	101	120.895	9.91262	2.67656	6.21699
			NG307	96	106.929	6.85246	2.93233	9.84796
			NG308	124	129.25	3.80006	2.98586	8.56497
			NG319	119	144.107	10.7219	2.67881	8.05288
		placebo	NG371	197	241.719	16.0055	3.65856	15.1513
			NG373	182	254	24.0757	3.04251	7.59765
			NG374	175	217	15.8032	3.11197	6.30768
			NG382	192	249.441	19.0915	3.24382	8.6079
	40	vaccinated	NG322	229	283.737	17.8538	3.15891	6.46742
			NG323	238	266.683	10.8083	3.10958	5.51704
			NG324	228	258	11.7586	2.80151	3.43967
			NG329	229	258.467	10.7905	2.96586	5.21672
			NG330	232	332.897	31.2343	2.79715	4.01941
		placebo	NG390	196	227.41	11.6875	3.67043	21.1796
			NG392	199	226.364	10.9853	3.77875	23.352
			NG393	194	232.281	14.2222	3.59136	17.8448
			NG399	221	230	4.78386	3.92076	20.6405
			NG400	158	208.214	22.1354	3.21116	8.93568
