# Supplementary material for: Impact of DNA Prime/Protein Boost Vaccination against Campylobacter jejuni on Immune Responses and Gut Microbiota in Chickens
Source: Vaccines (Basel). 2022 Jun 20;10(6):981. doi: 10.3390/vaccines10060981 (PMC9231206; doi:10.3390/vaccines10060981)
Supplement: Supplementary file 1 [file vaccines-10-00981-s001.zip › vaccines-1733188-supplementary/Table S2.xls]

## Sheet: Table_abundance
Table S2 : Table showing relative abundance of OTUs and their taxonomic affiliation in chicken caecal samples on day 40.
	Taxonomic affiliation based on SILVA 16S database (version 138.1 filtered at a pintail score of 80)	Relative abundance (%) in chickens' cecal samples in the vaccinated group (samples NG322 to NG330) and placebo group (samples NG390 to NG400)
		vaccinated					placebo
		NG322	NG323	NG324	NG329	NG330	NG390	NG392	NG393	NG399	NG400
OTU_1	Bacteria;Firmicutes;Clostridia;Oscillospirales;Ruminococcaceae;Faecalibacterium;unknown species	37.3789	38.9695	52.5165	39.9495	48.7163	0	0	0	0	0.00788706
OTU_2	Bacteria;Campylobacterota;Campylobacteria;Campylobacterales;Campylobacteraceae;Campylobacter;Multi-affiliation	7.85524	0.340003	0.168232	0	0.038999	8.51866	9.63453	8.33503	3.67148	27.6441
OTU_3	Bacteria;Firmicutes;Clostridia;Oscillospirales;Ruminococcaceae;unknown genus;unknown species	1.45551	1.1377	1.2337	2.20345	0.916477	11.0238	5.18935	10.4615	5.32452	4.49562
OTU_4	Bacteria;Firmicutes;Clostridia;Lachnospirales;Lachnospiraceae;Eisenbergiella;unknown species	2.40698	1.70001	1.65428	2.22087	0.721482	9.13433	10.8384	14.2631	16.1998	0.457449
OTU_5	Bacteria;Proteobacteria;Gammaproteobacteria;Enterobacterales;Enterobacteriaceae;Escherichia-Shigella;Multi-affiliation	8.47256	8.77468	0.406561	15.0584	4.75138	5.51457	5.27204	0.418784	0.313207	3.99085
OTU_6	Bacteria;Firmicutes;Clostridia;Oscillospirales;Oscillospiraceae;Colidextribacter;unknown species	1.12703	0.928469	1.75242	1.35865	1.21547	4.82989	3.40665	3.33401	2.50566	3.88832
OTU_7	Bacteria;Firmicutes;Clostridia;Lachnospirales;Lachnospiraceae;unknown genus;unknown species	3.9078	3.57003	0.813122	0	2.02145	3.97007	7.3954	6.53791	4.3327	0
OTU_8	Bacteria;Firmicutes;Clostridia;Lachnospirales;Lachnospiraceae;Lachnospiraceae NK4A136 group;unknown species	0.232203	0.143847	1.16361	0.104511	0.162496	4.04437	1.99438	6.42	6.68175	1.82191
OTU_9	Bacteria;Firmicutes;Clostridia;Oscillospirales;Oscillospiraceae;Oscillibacter;unknown species	0	0.013077	0	0	0	4.06029	3.46287	3.17138	3.34087	1.61685
OTU_10	Bacteria;Firmicutes;Clostridia;Oscillospirales;[Eubacterium] coprostanoligenes group;unknown genus;unknown species	1.2403	0	0	0	0	0.928825	3.16851	1.26042	2.36645	3.48608
OTU_11	Bacteria;Firmicutes;Bacilli;Bacillales;Bacillaceae;Multi-affiliation;Multi-affiliation	2.44096	7.44083	0.154213	1.37607	6.07735	0	0	0	0	0
OTU_12	Bacteria;Firmicutes;Clostridia;Lachnospirales;Lachnospiraceae;[Ruminococcus] torques group;unknown species	0.0566348	0.143847	0.294406	0.348371	0.227494	2.81301	3.3405	3.89103	3.91509	0.0157741
OTU_13	Bacteria;Firmicutes;Clostridia;Lachnospirales;Lachnospiraceae;[Ruminococcus] torques group;unknown species	1.31959	0.562312	0.981354	1.28897	0.610985	2.02219	2.84769	2.24436	1.54863	2.374
OTU_14	Bacteria;Firmicutes;Clostridia;Lachnospirales;Lachnospiraceae;unknown genus;unknown species	0.00566348	0	0	0	0	1.34282	2.81462	2.3704	1.80964	0
OTU_15	Bacteria;Firmicutes;Clostridia;Oscillospirales;unknown family;Hydrogenoanaerobacterium;unknown species	0.356799	0.35308	0.378522	0.278697	0.214495	1.44897	1.59418	1.38239	2.27945	0.843915
OTU_16	Bacteria;Firmicutes;Bacilli;Lactobacillales;Lactobacillaceae;Weissella;Multi-affiliation	0.696608	0.0653851	0	0.0348371	0	3.70469	1.64048	0.227689	1.18323	1.62473
OTU_17	Bacteria;Firmicutes;Clostridia;Lachnospirales;Lachnospiraceae;unknown genus;bacterium ic1311	0.0283174	0	0	0	0	1.37997	2.47395	2.08172	2.00104	0
OTU_18	Bacteria;Firmicutes;Clostridia;Lachnospirales;Lachnospiraceae;unknown genus;unknown species	2.01053	1.88309	0.953316	2.72601	1.22197	0.939441	1.82901	0.707461	1.63564	0.260273
OTU_19	Bacteria;Firmicutes;Clostridia;Lachnospirales;Lachnospiraceae;unknown genus;unknown species	1.12137	1.16386	0.729006	1.09737	0.779981	2.26103	3.20159	1.98821	2.57526	1.88501
OTU_20	Bacteria;Firmicutes;Bacilli;Lactobacillales;Lactobacillaceae;Limosilactobacillus;Multi-affiliation	0.0339809	0.274617	0.308426	0.148058	0.123497	1.87357	0.674715	3.80972	0.90482	0.418014
OTU_21	Bacteria;Firmicutes;Clostridia;Oscillospirales;Butyricicoccaceae;Butyricicoccus;unknown species	0.011327	0	0	0	0	1.66658	1.19067	1.81338	0.939621	1.28559
OTU_22	Bacteria;Firmicutes;Clostridia;Lachnospirales;Lachnospiraceae;unknown genus;unknown species	0.855185	1.1377	1.61222	0.931893	1.33247	3.00409	2.01422	1.70766	2.47085	15.6952
OTU_23	Bacteria;Firmicutes;Clostridia;Lachnospirales;Lachnospiraceae;[Ruminococcus] torques group;unknown species	0.566348	1.15078	1.13557	2.17732	1.86545	0.891672	1.99768	0.679	0.226205	0.347031
OTU_24	Bacteria;Firmicutes;Clostridia;Oscillospirales;Oscillospiraceae;Oscillibacter;Multi-affiliation	0.504049	0.915392	0.967335	0.740289	0.617485	0.870442	0.704482	0.56109	0.939621	0.788706
OTU_25	Bacteria;Firmicutes;Clostridia;Lachnospirales;Lachnospiraceae;unknown genus;unknown species	0.11327	0.156924	0.85518	0.148058	0.110497	1.67719	1.23036	1.21569	1.80964	1.53009
OTU_26	Bacteria;Firmicutes;Bacilli;Erysipelotrichales;Erysipelatoclostridiaceae;Erysipelatoclostridium;Multi-affiliation	0.985445	0.470773	0.378522	0.844801	0.779981	0.270686	0.724326	0.711527	0.556812	0.0236612
OTU_27	Bacteria;Firmicutes;Clostridia;Lachnospirales;Lachnospiraceae;Multi-affiliation;Multi-affiliation	0.181231	0.719236	0.406561	0.322244	0.669483	0.849212	0.972383	0.394389	1.04402	1.06475
OTU_28	Bacteria;Firmicutes;Clostridia;Oscillospirales;Oscillospiraceae;UCG-005;unknown species	0.611655	1.51693	1.21968	1.40219	1.58596	0	0	0	0	0
OTU_29	Bacteria;Firmicutes;Bacilli;Lactobacillales;Enterococcaceae;Enterococcus;Multi-affiliation	0.0453078	0.0392311	0.168232	0.104511	0.175496	1.26851	1.17083	0.18703	0.104402	0.126193
OTU_30	Bacteria;Firmicutes;Clostridia;Lachnospirales;Lachnospiraceae;unknown genus;unknown species	0.368126	0.392311	0.771064	0.374499	0.578486	0.870442	0.707789	0.552958	0.748216	0.686174
OTU_31	Bacteria;Firmicutes;Clostridia;Oscillospirales;Ruminococcaceae;unknown genus;unknown species	0.232203	0.0915392	0.0981354	0.235151	0.142996	0.3503	0.572185	0.536694	0.243605	0.6704
OTU_32	Bacteria;Firmicutes;Clostridia;Clostridia UCG-014;unknown family;unknown genus;unknown species	0.78156	0.706159	1.20566	1.82024	0.78648	0	0	0	0	0
OTU_33	Bacteria;Firmicutes;Clostridia;Lachnospirales;Lachnospiraceae;unknown genus;unknown species	1.00244	0.9677	1.78046	0.670615	1.42346	0.573218	0.20506	0.154503	0.278406	0.252386
OTU_34	Bacteria;Firmicutes;Clostridia;Lachnospirales;Lachnospiraceae;Anaerostipes;unknown species	0.294501	0.340003	0.406561	0.261279	0.279493	0.3503	0.0826856	0.772515	0.0522011	0.662513
OTU_35	Bacteria;Firmicutes;Clostridia;Oscillospirales;[Eubacterium] coprostanoligenes group;unknown genus;unknown species	0.0169904	1.58232	1.16361	0.818673	1.87195	0	0	0	0	0
OTU_36	Bacteria;Proteobacteria;Alphaproteobacteria;Rhizobiales;Rhizobiaceae;Pseudochrobactrum;Multi-affiliation	0.0396443	0.196155	0.126174	0.0348371	0.0909977	1.02436	0.291053	0.536694	0.0696015	0.118306
OTU_37	Bacteria;Firmicutes;Clostridia;Oscillospirales;Oscillospiraceae;Oscillospira;unknown species	1.09871	0.48385	0.785083	0.531266	0.890478	0	0	0	0	0
OTU_38	Bacteria;Firmicutes;Clostridia;Lachnospirales;Lachnospiraceae;Blautia;unknown species	0.0622982	0.013077	0.0981354	0.461592	0.00649984	0.37153	0.294361	0.18703	0.243605	2.61062
OTU_39	Bacteria;Firmicutes;Clostridia;Lachnospirales;Lachnospiraceae;unknown genus;unknown species	0.152914	0.143847	0.0981354	0.191604	0.129997	1.57104	0.89962	1.0124	1.27023	0.891237
OTU_40	Bacteria;Firmicutes;Clostridia;Oscillospirales;Oscillospiraceae;Flavonifractor;Flavonifractor plautii	0.254856	0.0784621	0.182252	0.209023	0.0779981	0.281301	0.433273	0.0365928	0.382808	0.575755
OTU_41	Bacteria;Firmicutes;Clostridia;Oscillospirales;Oscillospiraceae;Pseudoflavonifractor;Multi-affiliation	0	0	0	0	0	0.796136	0.32082	0.369994	0.243605	0.110419
OTU_42	Bacteria;Firmicutes;Clostridia;Oscillospirales;Ruminococcaceae;Negativibacillus;unknown species	0.713598	0.366157	0.813122	0.165476	0.844979	0	0	0	0	0
OTU_43	Bacteria;Firmicutes;Clostridia;Lachnospirales;Lachnospiraceae;GCA-900066575;unknown species	0.838194	0.300772	0.140193	0.148058	0.188495	0	0.284439	0	0	0
OTU_44	Bacteria;Firmicutes;Clostridia;Oscillospirales;[Eubacterium] coprostanoligenes group;unknown genus;unknown species	0.0339809	0	0.112155	0.0348371	0.0194995	0.50422	0.34728	0.268347	0.243605	0.244499
OTU_45	Bacteria;Firmicutes;Clostridia;Oscillospirales;Ruminococcaceae;Negativibacillus;unknown species	0.730588	0.235386	0.504696	0.235151	0.877478	0	0	0	0	0
OTU_46	Bacteria;Firmicutes;Bacilli;Erysipelotrichales;Erysipelatoclostridiaceae;Erysipelatoclostridium;Massiliomicrobiota timonensis	0.124596	0.0653851	0.140193	0.139349	0.0974976	0	0.625103	0.170766	0.400209	0
OTU_47	Bacteria;Firmicutes;Clostridia;Lachnospirales;Lachnospiraceae;ASF356;unknown species	0.345472	0.104616	0.0280387	0.0783836	0.0454989	0.599756	0.628411	0.369994	0.365408	1.38024
OTU_48	Bacteria;Firmicutes;Clostridia;Oscillospirales;Ruminococcaceae;Faecalibacterium;unknown species	0.53803	0.850007	0.995374	0.766417	0.78648	0	0	0	0	0
OTU_49	Bacteria;Firmicutes;Clostridia;Lachnospirales;Lachnospiraceae;Lachnospiraceae NK4A136 group;unknown species	0.0849521	0.13077	0.336464	0.0783836	0.0584985	0.780213	0.420043	1.25635	2.97547	1.06475
OTU_51	Bacteria;Firmicutes;Clostridia;Oscillospirales;Ruminococcaceae;unknown genus;unknown species	0.0962791	0.0523081	0.042058	0.130639	0.0844979	0.185765	0.291053	0.35373	0.174004	0.165628
OTU_52	Bacteria;Firmicutes;Clostridia;Oscillospirales;Ruminococcaceae;UBA1819;Ruminococcaceae bacterium cv2	0.0736252	0.013077	0.0140193	0.0696743	0.038999	0.0530757	0.406813	0.23582	0.696015	0.0394353
OTU_53	Bacteria;Firmicutes;Clostridia;Oscillospirales;Ruminococcaceae;DTU089;unknown species	0.0453078	0.0915392	0.0560774	0.0522557	0.0779981	0.286609	0.267901	0.215491	0.174004	0.276047
OTU_54	Bacteria;Firmicutes;Clostridia;Lachnospirales;Lachnospiraceae;UC5-1-2E3;Multi-affiliation	0.135923	0.117693	0.154213	0.156767	0.149496	0.302532	0.390276	0.296808	0.156603	0
OTU_55	Bacteria;Firmicutes;Clostridia;Oscillospirales;Ruminococcaceae;unknown genus;unknown species	0	0	0	0	0	0.482989	0.367124	0.430982	0.278406	0.173515
OTU_56	Bacteria;Firmicutes;Clostridia;Clostridia UCG-014;unknown family;unknown genus;unknown species	0.0283174	0.784621	0.140193	0.191604	0.838479	0	0	0	0	0
OTU_57	Bacteria;Firmicutes;Clostridia;Lachnospirales;Lachnospiraceae;Multi-affiliation;Multi-affiliation	0	0	0	0.00870928	0	0.429913	0.158756	0.512299	0.121803	0
OTU_58	Bacteria;Firmicutes;Clostridia;Lachnospirales;Lachnospiraceae;Eisenbergiella;unknown species	0.011327	0.0392311	0.0560774	0.0261279	0	0.376838	0.185216	0.849766	1.37463	0.0236612
OTU_59	Bacteria;Firmicutes;Clostridia;Lachnospirales;Lachnospiraceae;unknown genus;unknown species	0.453078	0.457696	0.042058	0	0.175496	0.297224	0.535803	0.439114	1.02662	0
OTU_60	Bacteria;Firmicutes;Clostridia;Oscillospirales;Ruminococcaceae;Subdoligranulum;unknown species	0.804214	0.0784621	0.0560774	0.409336	0.0584985	0	0	0	0	0
OTU_61	Bacteria;Firmicutes;Clostridia;Lachnospirales;Lachnospiraceae;Lachnoclostridium;Multi-affiliation	0.0792887	0.0784621	0.126174	0.113221	0.168996	0.137997	0.178601	0.162635	0.243605	0.378579
OTU_62	Bacteria;Firmicutes;Clostridia;Clostridia UCG-014;unknown family;unknown genus;unknown species	0.0849521	0.392311	0.042058	1.40219	0.0129997	0	0	0	0	0
OTU_64	Bacteria;Firmicutes;Clostridia;Oscillospirales;Ruminococcaceae;unknown genus;unknown species	0.101943	0.143847	0.0841161	0.104511	0.0779981	0.260071	0.12899	0.248018	0.313207	0.228725
OTU_67	Bacteria;Firmicutes;Clostridia;Lachnospirales;Lachnospiraceae;unknown genus;unknown species	0.11327	0.248463	0.140193	0.217732	0.0909977	0.318454	0.350587	0.252084	0.330607	0.394353
OTU_68	Bacteria;Firmicutes;Clostridia;Lachnospirales;Lachnospiraceae;unknown genus;unknown species	0.164241	0.0784621	0.042058	0.00870928	0.136497	0.15392	0.373739	0.288677	0.365408	0
OTU_69	Bacteria;Firmicutes;Clostridia;Lachnospirales;Lachnospiraceae;Eisenbergiella;unknown species	0.0849521	0.0915392	0	0	0.0324992	0.19638	0.367124	0.345599	0.957021	0
OTU_71	Bacteria;Firmicutes;Clostridia;Lachnospirales;Lachnospiraceae;Shuttleworthia;unknown species	0.396443	0.274617	0.140193	0.296116	0.149496	0	0	0	0	0
OTU_72	Bacteria;Firmicutes;Clostridia;Lachnospirales;Lachnospiraceae;Blautia;unknown species	0	0.013077	0	0	0.0324992	0.106151	0.168679	0.276479	0.121803	0
OTU_73	Bacteria;Firmicutes;Clostridia;Oscillospirales;Ruminococcaceae;unknown genus;unknown species	0.0962791	0.026154	0.0981354	0.0870928	0.0454989	0.111459	0.0727634	0.113844	0.0348008	0.323369
OTU_74	Bacteria;Firmicutes;Clostridia;Lachnospirales;Lachnospiraceae;ASF356;unknown species	0	0.026154	0	0.00870928	0.0194995	0.148612	0.0926079	0.0772515	0.0522011	0.299708
OTU_75	Bacteria;Firmicutes;Clostridia;Oscillospirales;Ruminococcaceae;Paludicola;Ruminococcaceae bacterium Marseille-P2963	0.164241	0.156924	0.448619	0.287406	0.344491	0	0	0	0	0
OTU_76	Bacteria;Firmicutes;Clostridia;Oscillospirales;Ruminococcaceae;Faecalibacterium;unknown species	0.656963	0.993854	1.38792	0.679324	0.870978	0	0	0	0	0
OTU_77	Bacteria;Firmicutes;Clostridia;Oscillospirales;Ruminococcaceae;Faecalibacterium;unknown species	0.373789	0.196155	0.22431	0.548685	0.136497	0	0	0	0	0
OTU_78	Bacteria;Firmicutes;Clostridia;Oscillospirales;Oscillospiraceae;Flavonifractor;unknown species	0.164241	0.104616	0.0560774	0.12193	0.038999	0.116767	0.11576	0.138239	0.139203	0.236612
OTU_79	Bacteria;Firmicutes;Bacilli;Erysipelotrichales;Erysipelatoclostridiaceae;Erysipelatoclostridium;bacterium ic1391	0.504049	0.104616	0.168232	0.261279	0.155996	0	0.00992228	0	0	0
OTU_81	Bacteria;Firmicutes;Clostridia;Lachnospirales;Lachnospiraceae;Lachnoclostridium;unknown species	0.0566348	0.026154	0	0.0348371	0.0649984	0.169842	0.211675	0.178898	0.261006	0.323369
OTU_82	Bacteria;Firmicutes;Clostridia;Lachnospirales;Defluviitaleaceae;Defluviitaleaceae UCG-011;unknown species	0.14725	0.196155	0.21029	0.156767	0.240494	0	0	0	0.0696015	0
OTU_83	Bacteria;Firmicutes;Clostridia;Lachnospirales;Lachnospiraceae;Multi-affiliation;Multi-affiliation	0.560684	0.431542	0.294406	0.870928	0.246994	0	0	0	0	0
OTU_85	Bacteria;Firmicutes;Clostridia;Lachnospirales;Lachnospiraceae;unknown genus;unknown species	0.685281	0.222309	0.0560774	0.0348371	0.0454989	0	0	0	0	0
OTU_87	Bacteria;Firmicutes;Clostridia;Clostridia vadinBB60 group;unknown family;unknown genus;unknown species	0	0	0	0	0	0.17515	0.109145	0.0935149	0.174004	0.0473223
OTU_88	Bacteria;Firmicutes;Clostridia;Oscillospirales;Ruminococcaceae;unknown genus;unknown species	0.0396443	0	0	0.0783836	0.0129997	0.0689985	0.0628411	0.113844	0.0348008	0.236612
OTU_90	Bacteria;Firmicutes;Clostridia;Lachnospirales;Lachnospiraceae;Multi-affiliation;Multi-affiliation	0.0283174	0.013077	0.0280387	0.200314	0.00649984	0.0849212	0.145527	0.0284611	0.121803	1.23827
OTU_92	Bacteria;Firmicutes;Clostridia;Oscillospirales;Ruminococcaceae;Faecalibacterium;unknown species	0.509713	0.810775	0.925277	0.757708	0.747481	0	0	0	0	0
OTU_94	Bacteria;Firmicutes;Bacilli;Lactobacillales;Enterococcaceae;Enterococcus;Multi-affiliation	0.0169904	0.0915392	0.042058	0.0348371	0.0324992	0.323762	0.181908	0.060988	0.0348008	0.141967
OTU_95	Bacteria;Firmicutes;Clostridia;Lachnospirales;Lachnospiraceae;[Ruminococcus] torques group;unknown species	0.00566348	0.013077	0	0	0.00649984	0.132689	0.248057	0.231754	0.539412	0
OTU_96	Bacteria;Proteobacteria;Alphaproteobacteria;Rhizobiales;Rhizobiaceae;Aquamicrobium;Multi-affiliation	0.011327	0	0	0	0.00649984	0.191073	0.105838	0.11791	0	0.0946447
OTU_97	Bacteria;Firmicutes;Clostridia;Oscillospirales;Oscillospiraceae;unknown genus;unknown species	0.220876	0.143847	0.154213	0.130639	0.116997	0.00530757	0.00330743	0	0	0.00788706
OTU_102	Bacteria;Firmicutes;Clostridia;Clostridiales;Clostridiaceae;Clostridium sensu stricto 1;Multi-affiliation	0.226539	0.170001	0.0140193	0.0348371	0.207995	0.00530757	0.0297668	0	0	0
OTU_103	Bacteria;Firmicutes;Clostridia;Lachnospirales;Lachnospiraceae;unknown genus;unknown species	0	0.026154	0.0700967	0	0.038999	0.0689985	0.0496114	0.0406587	0.174004	0.496885
OTU_104	Bacteria;Firmicutes;Clostridia;Oscillospirales;Ruminococcaceae;unknown genus;unknown species	0.322818	0.274617	0.518716	0.348371	0.175496	0	0	0	0	0
OTU_106	Bacteria;Firmicutes;Clostridia;Clostridia UCG-014;unknown family;unknown genus;unknown species	0.27751	0.26154	0.0841161	0.235151	0.565486	0	0	0	0	0
OTU_107	Bacteria;Firmicutes;Clostridia;Oscillospirales;Ruminococcaceae;unknown genus;unknown species	0.011327	0	0	0.060965	0	0.0583833	0.0694559	0.0975808	0.0696015	0.118306
OTU_108	Bacteria;Firmicutes;Clostridia;Oscillospirales;Oscillospiraceae;unknown genus;unknown species	0.124596	0.170001	0.0981354	0.148058	0.194995	0	0	0	0	0
OTU_109	Bacteria;Firmicutes;Clostridia;Lachnospirales;Lachnospiraceae;Multi-affiliation;Multi-affiliation	0.0566348	0.104616	0.0280387	0.0348371	0.0324992	0.0689985	0.109145	0.239886	0.0348008	0.0946447
OTU_111	Bacteria;Proteobacteria;Alphaproteobacteria;Rhizobiales;Rhizobiaceae;Multi-affiliation;Multi-affiliation	0.0169904	0.0392311	0.0700967	0.0174186	0.0259994	0.148612	0.046304	0.0772515	0.0174004	0.0473223
OTU_114	Bacteria;Firmicutes;Clostridia;Lachnospirales;Lachnospiraceae;Eisenbergiella;unknown species	0	0.013077	0.0140193	0	0	0.0583833	0.158756	0.203293	0.191404	0.0315482
OTU_115	Bacteria;Firmicutes;Clostridia;Oscillospirales;Ruminococcaceae;unknown genus;unknown species	0.101943	0.183078	0.0981354	0.0870928	0.175496	0	0	0	0	0
OTU_116	Bacteria;Firmicutes;Clostridia;Oscillospirales;Ruminococcaceae;unknown genus;unknown species	0.0169904	0.013077	0.0280387	0.00870928	0.00649984	0.106151	0.0859931	0.105713	0.0348008	0.0788706
OTU_117	Bacteria;Firmicutes;Clostridia;Lachnospirales;Lachnospiraceae;unknown genus;unknown species	0.0283174	0.0392311	0	0.0522557	0.0194995	0.132689	0.175294	0.138239	0.243605	0.0630965
OTU_120	Bacteria;Firmicutes;Clostridia;Lachnospirales;Lachnospiraceae;Blautia;unknown species	0.00566348	0	0.042058	0.0348371	0.038999	0.0530757	0.00992228	0.0284611	0.0174004	0.891237
OTU_123	Bacteria;Firmicutes;Clostridia;Oscillospirales;Ruminococcaceae;unknown genus;unknown species	0.011327	0.013077	0.0981354	0.0696743	0	0.0955363	0.0363817	0.0650539	0.104402	0.0788706
OTU_126	Bacteria;Firmicutes;Clostridia;Clostridia vadinBB60 group;unknown family;unknown genus;unknown species	0.0736252	0.183078	0.140193	0.139349	0.175496	0	0	0	0	0
OTU_127	Bacteria;Firmicutes;Clostridia;Lachnospirales;Lachnospiraceae;Fusicatenibacter;unknown species	0.271847	0.418465	1.09351	0.322244	0.279493	0	0	0	0	0
OTU_128	Bacteria;Firmicutes;Clostridia;Oscillospirales;Ruminococcaceae;Multi-affiliation;Multi-affiliation	0.158577	0.0915392	0.042058	0.060965	0.162496	0	0	0	0	0
OTU_130	Bacteria;Firmicutes;Clostridia;Lachnospirales;Lachnospiraceae;Eisenbergiella;unknown species	0.011327	0	0.0280387	0.130639	0.00649984	0.111459	0.198446	0.239886	0.46981	0.00788706
OTU_132	Bacteria;Firmicutes;Clostridia;Oscillospirales;Ruminococcaceae;Faecalibacterium;unknown species	0.158577	0.222309	0.378522	0.148058	0.298993	0	0	0	0	0
OTU_138	Bacteria;Firmicutes;Clostridia;Oscillospirales;[Eubacterium] coprostanoligenes group;unknown genus;unknown species	0	0.026154	0	0	0	0.143304	0.0727634	0.0935149	0.0522011	0.0473223
OTU_144	Bacteria;Firmicutes;Clostridia;Lachnospirales;Lachnospiraceae;Eisenbergiella;unknown species	0.0622982	0.0653851	0.0841161	0	0.0194995	0.0796136	0.135604	0.162635	0.156603	0
OTU_147	Bacteria;Firmicutes;Clostridia;Lachnospirales;Lachnospiraceae;Multi-affiliation;Multi-affiliation	0.0566348	0.0915392	0.308426	0.0783836	0.266493	0	0	0	0	0
OTU_149	Bacteria;Firmicutes;Clostridia;Oscillospirales;Ruminococcaceae;unknown genus;unknown species	0.0396443	0.104616	0.0140193	0.0348371	0.0909977	0.15392	0.152142	0.0243952	0.104402	0.197176
OTU_152	Bacteria;Firmicutes;Clostridia;Oscillospirales;Oscillospiraceae;Flavonifractor;Multi-affiliation	0.0339809	0.117693	0.0140193	0.0261279	0.194995	0	0	0.0691197	0	0
OTU_155	Bacteria;Firmicutes;Clostridia;Lachnospirales;Lachnospiraceae;unknown genus;unknown species	0.101943	0.274617	0.350484	0.113221	0.110497	0	0	0	0	0
OTU_158	Bacteria;Firmicutes;Clostridia;Oscillospirales;Ruminococcaceae;unknown genus;unknown species	0.0283174	0.104616	0.0841161	0.139349	0.0324992	0.191073	0.165371	0.231754	0.243605	0.212951
OTU_169	Bacteria;Firmicutes;Clostridia;Oscillospirales;Ruminococcaceae;unknown genus;unknown species	0.101943	0.0653851	0.0981354	0.104511	0.110497	0	0	0	0	0
OTU_171	Bacteria;Firmicutes;Clostridia;Lachnospirales;Lachnospiraceae;[Ruminococcus] torques group;unknown species	0.0736252	0.0915392	0.0280387	0.00870928	0.0194995	0.074306	0.0926079	0.11791	0.121803	0.0236612
OTU_176	Bacteria;Firmicutes;Clostridia;Lachnospirales;Lachnospiraceae;Multi-affiliation;Multi-affiliation	0	0	0	0	0	0.037153	0.0198446	0.0406587	0.0696015	0.165628
OTU_178	Bacteria;Firmicutes;Clostridia;Lachnospirales;Lachnospiraceae;Shuttleworthia;unknown species	0.14725	0.0915392	0.0841161	0.174186	0.116997	0	0	0	0	0
OTU_179	Bacteria;Firmicutes;Clostridia;Clostridia UCG-014;unknown family;unknown genus;unknown species	0.00566348	0.0523081	0.042058	0.217732	0.129997	0	0	0	0	0
OTU_181	Bacteria;Proteobacteria;Gammaproteobacteria;Enterobacterales;Enterobacteriaceae;Escherichia-Shigella;Escherichia coli	0.0509713	0.248463	0	0.252569	0.0909977	0.0265379	0.0330743	0.00406587	0	0.0315482
OTU_183	Bacteria;Firmicutes;Bacilli;Lactobacillales;Lactobacillaceae;Weissella;Multi-affiliation	0.0396443	0	0	0	0	0.185765	0.171986	0.0447245	0.156603	0.205063
OTU_187	Bacteria;Firmicutes;Clostridia;Lachnospirales;Lachnospiraceae;Anaerostipes;unknown species	0.101943	0.156924	0.196271	0.200314	0.116997	0.074306	0.0330743	0.178898	0.0348008	0.362805
OTU_191	Bacteria;Firmicutes;Bacilli;Lactobacillales;Enterococcaceae;Enterococcus;Multi-affiliation	0.00566348	0.026154	0	0	0	0.0796136	0.10253	0.0162635	0.0348008	0.00788706
OTU_194	Bacteria;Firmicutes;Clostridia;Lachnospirales;Lachnospiraceae;Lachnoclostridium;unknown species	0	0	0	0	0	0.100844	0.0330743	0.0365928	0.0174004	0.0473223
OTU_200	Bacteria;Firmicutes;Clostridia;Lachnospirales;Lachnospiraceae;unknown genus;unknown species	0.0736252	0.0523081	0.0560774	0	0.0454989	0.0583833	0.145527	0.130108	0.261006	0
OTU_201	Bacteria;Firmicutes;Clostridia;Oscillospirales;Ruminococcaceae;Faecalibacterium;unknown species	0.487059	0.850007	0.897238	0.775126	0.532987	0	0	0	0	0
OTU_203	Bacteria;Firmicutes;Clostridia;Lachnospirales;Lachnospiraceae;unknown genus;unknown species	0.0622982	0.117693	0.0140193	0	0.0259994	0.0265379	0.0959153	0.0284611	0.104402	0
OTU_204	Bacteria;Firmicutes;Bacilli;Lactobacillales;Lactobacillaceae;Lactobacillus;Multi-affiliation	0	0.0784621	0.0700967	0.00870928	0	0.0583833	0	0.272413	0	0
OTU_207	Bacteria;Firmicutes;Clostridia;Oscillospirales;Oscillospiraceae;unknown genus;Clostridium sp.	0.011327	0.026154	0.042058	0.0435464	0.0259994	0.0159227	0.0330743	0.0406587	0.0522011	0.0394353
OTU_209	Bacteria;Firmicutes;Clostridia;Lachnospirales;Lachnospiraceae;Blautia;unknown species	0.0169904	0	0.602832	0	0.0909977	0.0106151	0.00661485	0.00813173	0	0.0630965
OTU_211	Bacteria;Firmicutes;Clostridia;Clostridiales;Clostridiaceae;Clostridium sensu stricto 1;unknown species	0.135923	0.026154	0.126174	0	0.00649984	0.0636909	0	0	0	0
OTU_214	Bacteria;Firmicutes;Clostridia;Lachnospirales;Lachnospiraceae;Eisenbergiella;unknown species	0.0566348	0.026154	0	0.0958021	0	0.100844	0.0694559	0.166701	0.591613	0.0157741
OTU_219	Bacteria;Firmicutes;Clostridia;Lachnospirales;Lachnospiraceae;Multi-affiliation;Multi-affiliation	0.00566348	0	0	0	0	0.0636909	0.135604	0.0975808	0.208805	0
OTU_220	Bacteria;Firmicutes;Clostridia;Lachnospirales;Lachnospiraceae;[Ruminococcus] torques group;Ruminococcus sp.	0.0962791	0.0523081	0	0	0.0194995	0.0265379	0.125682	0.0528563	0.121803	0
OTU_235	Bacteria;Firmicutes;Clostridia;Lachnospirales;Lachnospiraceae;Lachnoclostridium;unknown species	0.00566348	0	0	0	0	0.0636909	0.0496114	0.0975808	0.243605	0
OTU_236	Bacteria;Firmicutes;Clostridia;Oscillospirales;Oscillospiraceae;Oscillibacter;unknown species	0.0622982	0.0784621	0.0981354	0.0958021	0.0779981	0	0	0	0	0
OTU_238	Bacteria;Firmicutes;Clostridia;Oscillospirales;Ruminococcaceae;unknown genus;unknown species	0	0	0	0	0	0.0212303	0.0396891	0.0447245	0.0696015	0.00788706
OTU_253	Bacteria;Firmicutes;Clostridia;Lachnospirales;Lachnospiraceae;[Ruminococcus] torques group;unknown species	0.00566348	0.0392311	0	0	0	0.0265379	0.0893005	0.0731856	0.208805	0
OTU_257	Bacteria;Firmicutes;Clostridia;Lachnospirales;Lachnospiraceae;Eisenbergiella;unknown species	0.0453078	0.013077	0.0140193	0	0.0194995	0.0636909	0.135604	0.252084	0.226205	0
OTU_259	Bacteria;Firmicutes;Clostridia;Lachnospirales;Lachnospiraceae;Lachnoclostridium;unknown species	0.00566348	0	0	0	0	0.0159227	0.0363817	0.101647	0.243605	0
OTU_264	Bacteria;Firmicutes;Clostridia;Clostridia vadinBB60 group;unknown family;unknown genus;unknown species	0.0566348	0.0784621	0.0280387	0.0348371	0.0324992	0	0	0	0.156603	0
OTU_266	Bacteria;Firmicutes;Clostridia;Oscillospirales;Ruminococcaceae;Faecalibacterium;unknown species	0.0566348	0.0784621	0.182252	0.0958021	0.175496	0	0	0	0	0
OTU_268	Bacteria;Proteobacteria;Alphaproteobacteria;Rhizobiales;Devosiaceae;Devosia;Multi-affiliation	0	0.0784621	0.0140193	0	0.00649984	0.100844	0.0132297	0.0203293	0	0.0157741
OTU_270	Bacteria;Proteobacteria;Gammaproteobacteria;Enterobacterales;Enterobacteriaceae;Multi-affiliation;Multi-affiliation	0	0	0	0	0	0.0796136	0.0826856	0.0162635	0.0696015	0.0315482
OTU_272	Bacteria;Firmicutes;Clostridia;Oscillospirales;Ruminococcaceae;Faecalibacterium;unknown species	0.0792887	0.196155	0.252348	0.0783836	0.175496	0	0	0	0	0
OTU_275	Bacteria;Firmicutes;Clostridia;Lachnospirales;Lachnospiraceae;Lachnoclostridium;unknown species	0.0622982	0.170001	0.0700967	0.0696743	0.0779981	0	0	0	0	0
OTU_276	Bacteria;Firmicutes;Clostridia;Oscillospirales;Ruminococcaceae;Faecalibacterium;unknown species	0.0566348	0.104616	0.140193	0.0261279	0.0974976	0	0	0	0	0
OTU_286	Bacteria;Firmicutes;Bacilli;Erysipelotrichales;Erysipelotrichaceae;[Clostridium] innocuum group;Multi-affiliation	0	0.013077	0	0.00870928	0	0.0212303	0.0297668	0.0203293	0.0870019	0.165628
OTU_288	Bacteria;Firmicutes;Clostridia;Oscillospirales;Ruminococcaceae;unknown genus;unknown species	0.011327	0	0	0.00870928	0.0129997	0.0212303	0.0264594	0.0447245	0.104402	0.0315482
OTU_292	Bacteria;Firmicutes;Clostridia;Oscillospirales;Oscillospiraceae;unknown genus;unknown species	0.0622982	0.0523081	0.0700967	0.0435464	0.0259994	0	0	0	0	0
OTU_293	Bacteria;Firmicutes;Clostridia;Lachnospirales;Lachnospiraceae;Lachnospiraceae NK4A136 group;unknown species	0	0	0.0140193	0	0	0.0477682	0.0297668	0.0813173	0.121803	0.0709835
OTU_297	Bacteria;Firmicutes;Clostridia;Lachnospirales;Lachnospiraceae;unknown genus;unknown species	0.0622982	0.13077	0.0981354	0.060965	0.175496	0.0212303	0.023152	0.00813173	0.0348008	0.0473223
OTU_298	Bacteria;Firmicutes;Clostridia;Lachnospirales;Lachnospiraceae;Multi-affiliation;Multi-affiliation	0.0226539	0.013077	0.0140193	0.0174186	0	0.0530757	0.0496114	0.060988	0.121803	0.00788706
OTU_299	Bacteria;Firmicutes;Clostridia;Lachnospirales;Lachnospiraceae;Anaerostipes;unknown species	0.0849521	0.143847	0.308426	0.148058	0.0649984	0.0477682	0.0330743	0.264281	0.0348008	0.323369
OTU_307	Bacteria;Firmicutes;Clostridia;Lachnospirales;Lachnospiraceae;ASF356;unknown species	0.0792887	0.0523081	0	0.0174186	0.0129997	0.159227	0.109145	0.0853832	0.226205	0.567868
OTU_312	Bacteria;Firmicutes;Bacilli;Staphylococcales;Staphylococcaceae;Staphylococcus;Multi-affiliation	0.011327	0.026154	0.0140193	0	0.0129997	0.0636909	0.0595337	0.0365928	0	0.0157741
OTU_314	Bacteria;Firmicutes;Clostridia;Lachnospirales;Lachnospiraceae;unknown genus;Multi-affiliation	0.158577	0.0784621	0.0140193	0	0.0714982	0.0689985	0.178601	0.166701	0.295807	0
OTU_315	Bacteria;Firmicutes;Clostridia;Lachnospirales;Lachnospiraceae;Blautia;unknown species	0.0566348	0.0523081	0.182252	0	0.0519987	0.00530757	0.00661485	0	0	0
OTU_318	Bacteria;Firmicutes;Clostridia;Lachnospirales;Lachnospiraceae;Sellimonas;unknown species	0.011327	0	0	0.0261279	0.038999	0.0106151	0.023152	0	0	0.0788706
OTU_320	Bacteria;Firmicutes;Clostridia;Lachnospirales;Lachnospiraceae;Lachnoclostridium;unknown species	0.0396443	0.222309	0.0560774	0.060965	0.0584985	0.0424606	0.0859931	0.0650539	0.313207	0.276047
OTU_323	Bacteria;Firmicutes;Clostridia;Lachnospirales;Lachnospiraceae;unknown genus;unknown species	0	0.013077	0.0841161	0.0435464	0	0.00530757	0.00992228	0.0162635	0.0174004	0.410127
OTU_327	Bacteria;Firmicutes;Clostridia;Oscillospirales;Oscillospiraceae;Oscillibacter;Multi-affiliation	0.00566348	0.026154	0.0981354	0.0261279	0.0259994	0.0159227	0.00992228	0.00813173	0	0.0157741
OTU_331	Bacteria;Firmicutes;Clostridia;Lachnospirales;Lachnospiraceae;Marvinbryantia;unknown species	0.0792887	0.0915392	0.4346	0.0958021	0.201495	0	0	0	0	0
OTU_335	Bacteria;Firmicutes;Clostridia;Lachnospirales;Lachnospiraceae;[Ruminococcus] torques group;unknown species	0	0.0784621	0.0280387	0	0.0584985	0.0159227	0.112452	0.060988	0.0174004	0
OTU_342	Bacteria;Firmicutes;Clostridia;Lachnospirales;Lachnospiraceae;unknown genus;unknown species	0	0	0	0	0.0129997	0.074306	0.0595337	0.130108	0.348008	0
OTU_344	Bacteria;Firmicutes;Bacilli;Lactobacillales;Lactobacillaceae;Limosilactobacillus;Multi-affiliation	0	0.026154	0.042058	0.0174186	0.00649984	0.0424606	0.00992228	0.0813173	0.0174004	0.0630965
OTU_347	Bacteria;Firmicutes;Clostridia;Lachnospirales;Lachnospiraceae;Lachnoclostridium;unknown species	0.186895	0.0784621	0.0140193	0.182895	0.0909977	0	0	0	0	0
OTU_348	Bacteria;Firmicutes;Bacilli;Lactobacillales;Lactobacillaceae;Weissella;Multi-affiliation	0.0226539	0	0	0	0	0.0583833	0.0496114	0.0121976	0.0522011	0.0473223
OTU_359	Bacteria;Actinobacteriota;Actinobacteria;Corynebacteriales;Corynebacteriaceae;Corynebacterium;Multi-affiliation	0	0.0392311	0	0	0.00649984	0.0796136	0.0264594	0.0243952	0	0
OTU_369	Bacteria;Firmicutes;Clostridia;Oscillospirales;Ruminococcaceae;Faecalibacterium;unknown species	0.152914	0.143847	0.266368	0.0958021	0.155996	0	0	0	0	0
OTU_370	Bacteria;Firmicutes;Clostridia;Oscillospirales;[Eubacterium] coprostanoligenes group;unknown genus;unknown species	0.0226539	0.0392311	0	0	0	0.0318454	0.023152	0.0203293	0.0174004	0
OTU_372	Bacteria;Firmicutes;Clostridia;Oscillospirales;Ruminococcaceae;unknown genus;unknown species	0.0339809	0.0523081	0.0981354	0.0261279	0.0649984	0	0	0	0	0
OTU_376	Bacteria;Firmicutes;Clostridia;Lachnospirales;Lachnospiraceae;GCA-900066575;unknown species	0.339809	0.143847	0.0140193	0.0870928	0.0714982	0	0.0562262	0	0	0
OTU_378	Bacteria;Firmicutes;Clostridia;Lachnospirales;Lachnospiraceae;[Ruminococcus] torques group;unknown species	0.0509713	0.104616	0.0140193	0	0.0129997	0.0159227	0.0793782	0.0447245	0.191404	0
OTU_384	Bacteria;Firmicutes;Clostridia;Oscillospirales;Oscillospiraceae;Oscillibacter;unknown species	0	0.0392311	0	0	0	0.0424606	0.0330743	0.0528563	0.0174004	0.0236612
OTU_387	Bacteria;Firmicutes;Clostridia;Oscillospirales;[Eubacterium] coprostanoligenes group;unknown genus;unknown species	0.011327	0	0	0	0	0.0265379	0.0661485	0.0284611	0.121803	0.13408
OTU_392	Bacteria;Firmicutes;Clostridia;Lachnospirales;Lachnospiraceae;[Ruminococcus] torques group;unknown species	0.0849521	0.026154	0.0560774	0.0870928	0.0779981	0	0	0	0	0
OTU_399	Bacteria;Firmicutes;Clostridia;Lachnospirales;Lachnospiraceae;CHKCI001;unknown species	0.011327	0	0.042058	0	0.00649984	0.0212303	0.00661485	0.0325269	0.0522011	0.0473223
OTU_402	Bacteria;Firmicutes;Clostridia;Oscillospirales;Oscillospiraceae;UCG-005;unknown species	0.0226539	0.0392311	0.0560774	0.060965	0.0519987	0	0	0	0	0
OTU_409	Bacteria;Firmicutes;Bacilli;Lactobacillales;Enterococcaceae;Enterococcus;Multi-affiliation	0.011327	0.0523081	0.0140193	0.00870928	0.00649984	0.100844	0.112452	0.0121976	0	0.00788706
OTU_419	Bacteria;Firmicutes;Clostridia;Christensenellales;Christensenellaceae;Christensenellaceae R-7 group;unknown species	0.00566348	0.0915392	0.0841161	0.0696743	0.0909977	0	0	0	0	0
OTU_422	Bacteria;Firmicutes;Clostridia;Oscillospirales;Oscillospiraceae;Colidextribacter;unknown species	0	0.026154	0	0.0348371	0.0259994	0.0159227	0.0165371	0.0162635	0.0348008	0.0315482
OTU_423	Bacteria;Firmicutes;Clostridia;Lachnospirales;Lachnospiraceae;Multi-affiliation;Multi-affiliation	0.0679617	0.0523081	0.0140193	0.0174186	0.0454989	0.0424606	0.0826856	0.0162635	0.121803	0
OTU_441	Bacteria;Firmicutes;Clostridia;Oscillospirales;Oscillospiraceae;Colidextribacter;unknown species	0	0	0	0	0	0.0636909	0.0264594	0.0203293	0.0348008	0.0315482
OTU_446	Bacteria;Firmicutes;Clostridia;Oscillospirales;Ruminococcaceae;Faecalibacterium;unknown species	0.0283174	0.0784621	0.0560774	0.0696743	0.0844979	0	0	0	0	0
OTU_448	Bacteria;Firmicutes;Clostridia;Oscillospirales;Oscillospiraceae;Colidextribacter;unknown species	0	0.013077	0	0.0174186	0.0129997	0.0106151	0.0165371	0.0406587	0.104402	0.0867576
OTU_454	Bacteria;Firmicutes;Clostridia;Oscillospirales;Ruminococcaceae;unknown genus;unknown species	0.0396443	0.0392311	0.0700967	0.0435464	0.0649984	0	0	0	0	0
OTU_456	Bacteria;Firmicutes;Clostridia;Oscillospirales;Ruminococcaceae;Faecalibacterium;unknown species	0.0339809	0.0392311	0.154213	0.0783836	0.0324992	0	0	0	0	0
OTU_459	Bacteria;Firmicutes;Clostridia;Peptostreptococcales-Tissierellales;Peptostreptococcaceae;Multi-affiliation;Multi-affiliation	0.141587	0.026154	0.0981354	0	0.00649984	0.00530757	0	0.00813173	0	0
OTU_460	Bacteria;Firmicutes;Clostridia;Oscillospirales;Ruminococcaceae;Faecalibacterium;unknown species	0.0906156	0.143847	0.140193	0.0522557	0.149496	0	0	0	0	0
OTU_461	Bacteria;Firmicutes;Clostridia;Lachnospirales;Lachnospiraceae;Lachnoclostridium;unknown species	0	0.026154	0.0140193	0.0174186	0.0519987	0.0106151	0.00661485	0	0.0174004	0.0157741
OTU_471	Bacteria;Firmicutes;Clostridia;Lachnospirales;Lachnospiraceae;Lachnoclostridium;Multi-affiliation	0	0.026154	0.0140193	0.0174186	0	0.00530757	0.00992228	0.00813173	0	0.0709835
OTU_477	Bacteria;Firmicutes;Clostridia;Oscillospirales;Ruminococcaceae;unknown genus;unknown species	0.00566348	0	0	0.0261279	0.00649984	0.0318454	0.0264594	0.00813173	0.0174004	0.0394353
OTU_484	Bacteria;Firmicutes;Clostridia;Oscillospirales;Ruminococcaceae;unknown genus;unknown species	0.0339809	0.026154	0.0560774	0.00870928	0.0909977	0	0	0	0	0
OTU_486	Bacteria;Proteobacteria;Gammaproteobacteria;Enterobacterales;Enterobacteriaceae;Escherichia-Shigella;unknown species	0.0509713	0.0392311	0	0.104511	0.0779981	0.00530757	0	0	0	0
OTU_492	Bacteria;Firmicutes;Clostridia;Oscillospirales;unknown family;Hydrogenoanaerobacterium;unknown species	0.0169904	0.0392311	0.042058	0	0.00649984	0.0477682	0.0264594	0.0203293	0.0174004	0.00788706
OTU_493	Bacteria;Firmicutes;Clostridia;Oscillospirales;Ruminococcaceae;Faecalibacterium;unknown species	0.0283174	0.143847	0.0700967	0.060965	0.0779981	0	0	0	0	0
OTU_496	Bacteria;Firmicutes;Clostridia;Lachnospirales;Lachnospiraceae;Multi-affiliation;Multi-affiliation	0	0	0	0	0.0129997	0.0159227	0.0562262	0.0731856	0.0870019	0
OTU_499	Bacteria;Firmicutes;Clostridia;Oscillospirales;Ruminococcaceae;unknown genus;unknown species	0.011327	0.013077	0	0.00870928	0	0	0.0132297	0.00813173	0.0522011	0.0788706
OTU_500	Bacteria;Firmicutes;Clostridia;Lachnospirales;Lachnospiraceae;[Ruminococcus] torques group;Ruminococcus sp.	0.0396443	0.0392311	0	0.00870928	0.0714982	0.0106151	0.0496114	0.00813173	0.0174004	0
OTU_509	Bacteria;Firmicutes;Clostridia;Lachnospirales;Lachnospiraceae;Eisenbergiella;unknown species	0.011327	0	0	0.0696743	0.0129997	0.00530757	0.0132297	0	0.0348008	0
OTU_514	Bacteria;Firmicutes;Clostridia;Lachnospirales;Lachnospiraceae;unknown genus;unknown species	0.011327	0.026154	0.0140193	0	0.00649984	0.0212303	0.0529188	0.0406587	0.0870019	0
OTU_517	Bacteria;Firmicutes;Clostridia;Lachnospirales;Lachnospiraceae;unknown genus;unknown species	0.0339809	0.013077	0	0	0.0519987	0.00530757	0.0264594	0.00813173	0.0522011	0
OTU_519	Bacteria;Firmicutes;Clostridia;Oscillospirales;Ruminococcaceae;unknown genus;unknown species	0.0226539	0	0.0140193	0	0	0.00530757	0.00992228	0.0203293	0	0.0552094
OTU_521	Bacteria;Firmicutes;Clostridia;Oscillospirales;Ruminococcaceae;Faecalibacterium;unknown species	0.0792887	0.0915392	0.042058	0.0261279	0.038999	0	0	0	0	0
OTU_528	Bacteria;Firmicutes;Clostridia;Oscillospirales;Butyricicoccaceae;Butyricicoccus;unknown species	0.0906156	0.0653851	0.042058	0.0435464	0.0129997	0	0	0	0	0
OTU_532	Bacteria;Firmicutes;Clostridia;Oscillospirales;Ruminococcaceae;Faecalibacterium;unknown species	0.0396443	0.026154	0.0140193	0.0783836	0.00649984	0	0	0	0	0
OTU_533	Bacteria;Firmicutes;Clostridia;Lachnospirales;Lachnospiraceae;unknown genus;unknown species	0.0226539	0	0	0.0696743	0.0324992	0.00530757	0.00661485	0	0.0174004	0.00788706
OTU_536	Bacteria;Firmicutes;Clostridia;Lachnospirales;Lachnospiraceae;Eisenbergiella;unknown species	0.0453078	0.013077	0.042058	0.0261279	0.00649984	0.0318454	0.0396891	0.0528563	0.0870019	0
OTU_537	Bacteria;Firmicutes;Clostridia;Lachnospirales;Lachnospiraceae;unknown genus;unknown species	0	0	0.0140193	0	0.00649984	0.0318454	0.00992228	0.00813173	0	0.228725
OTU_538	Bacteria;Firmicutes;Clostridia;Lachnospirales;Lachnospiraceae;Lachnoclostridium;unknown species	0.0566348	0.026154	0.0280387	0.0348371	0.00649984	0.0530757	0.0826856	0.0528563	0.191404	0.189289
OTU_539	Bacteria;Firmicutes;Clostridia;Lachnospirales;Lachnospiraceae;Lachnospiraceae NK4A136 group;unknown species	0.011327	0	0	0	0.00649984	0.0212303	0.0165371	0.0325269	0.0696015	0
OTU_540	Bacteria;Firmicutes;Clostridia;Lachnospirales;Lachnospiraceae;unknown genus;unknown species	0.0226539	0.0653851	0.0140193	0	0.00649984	0.074306	0.109145	0.0528563	0.104402	0.0473223
OTU_544	Bacteria;Firmicutes;Clostridia;Lachnospirales;Lachnospiraceae;GCA-900066575;unknown species	0.215212	0.0784621	0.0981354	0.0348371	0.0129997	0	0.0363817	0	0	0
OTU_547	Bacteria;Firmicutes;Clostridia;Lachnospirales;Lachnospiraceae;[Ruminococcus] torques group;unknown species	0.0283174	0.0523081	0.0140193	0.0783836	0.0129997	0.0106151	0.0562262	0.0121976	0	0
OTU_553	Bacteria;Firmicutes;Clostridia;Lachnospirales;Lachnospiraceae;unknown genus;unknown species	0	0.026154	0.0140193	0.00870928	0.0194995	0.0159227	0.0826856	0.00406587	0.0174004	0
OTU_554	Bacteria;Firmicutes;Clostridia;Oscillospirales;Oscillospiraceae;Colidextribacter;unknown species	0	0	0.0140193	0	0.0129997	0	0.0165371	0.0121976	0	0.0709835
OTU_555	Bacteria;Firmicutes;Clostridia;Oscillospirales;Oscillospiraceae;Intestinimonas;unknown species	0.00566348	0.0392311	0.0981354	0.0174186	0.0454989	0	0	0	0	0
OTU_562	Bacteria;Firmicutes;Clostridia;Lachnospirales;Lachnospiraceae;Multi-affiliation;Multi-affiliation	0.0622982	0	0.042058	0.0783836	0.0194995	0	0.0198446	0.00406587	0.0348008	0.0315482
OTU_567	Bacteria;Firmicutes;Clostridia;Lachnospirales;Lachnospiraceae;Eisenbergiella;unknown species	0.0283174	0.013077	0.0140193	0.00870928	0	0	0.00330743	0.0650539	0.0348008	0.0394353
OTU_574	Bacteria;Firmicutes;Clostridia;Lachnospirales;Lachnospiraceae;Eisenbergiella;unknown species	0.0283174	0	0	0	0.00649984	0	0.046304	0.0365928	0.139203	0
OTU_586	Bacteria;Firmicutes;Clostridia;Lachnospirales;Lachnospiraceae;Lachnoclostridium;Eubacterium sp.	0.0283174	0.026154	0.0280387	0.00870928	0.0519987	0	0	0	0	0
OTU_592	Bacteria;Firmicutes;Clostridia;Lachnospirales;Lachnospiraceae;[Ruminococcus] torques group;unknown species	0.011327	0.013077	0.0140193	0.0261279	0.0129997	0.0106151	0.0165371	0.00813173	0.0174004	0.118306
OTU_603	Bacteria;Firmicutes;Clostridia;Lachnospirales;Lachnospiraceae;unknown genus;unknown species	0.0283174	0.0523081	0.0140193	0.0261279	0.00649984	0.0106151	0.0760708	0.0528563	0.139203	0.0709835
OTU_605	Bacteria;Firmicutes;Clostridia;Lachnospirales;Lachnospiraceae;[Ruminococcus] gauvreauii group;unknown species	0.00566348	0.0915392	0.0280387	0.12193	0.0584985	0	0	0	0	0
OTU_625	Bacteria;Firmicutes;Clostridia;Lachnospirales;Lachnospiraceae;Eisenbergiella;unknown species	0	0.013077	0	0.0174186	0	0.0106151	0.00992228	0.0203293	0	0
OTU_628	Bacteria;Firmicutes;Clostridia;Lachnospirales;Lachnospiraceae;[Ruminococcus] torques group;unknown species	0.0169904	0.104616	0.0140193	0.0174186	0.0259994	0.0106151	0.0396891	0.00813173	0.0174004	0
OTU_638	Bacteria;Proteobacteria;Alphaproteobacteria;Rhodobacterales;Rhodobacteraceae;Paracoccus;Paracoccus sulfuroxidans	0	0	0.0140193	0.00870928	0	0.0636909	0.00661485	0.0121976	0	0.00788706
OTU_646	Bacteria;Actinobacteriota;Actinobacteria;Micrococcales;Dermabacteraceae;Brachybacterium;Multi-affiliation	0.00566348	0.026154	0.0140193	0.00870928	0.00649984	0.0424606	0.00330743	0.00813173	0	0.00788706
OTU_648	Bacteria;Firmicutes;Clostridia;Lachnospirales;Lachnospiraceae;unknown genus;unknown species	0	0	0.0560774	0	0.00649984	0	0.0165371	0.00406587	0	0.276047
OTU_655	Bacteria;Firmicutes;Clostridia;Oscillospirales;Oscillospiraceae;unknown genus;unknown species	0.0566348	0.013077	0.0280387	0.0522557	0.0194995	0	0	0	0	0
OTU_657	Bacteria;Firmicutes;Clostridia;Oscillospirales;Ruminococcaceae;Faecalibacterium;unknown species	0.0169904	0.026154	0.0560774	0.0696743	0.0584985	0	0	0	0	0
OTU_660	Bacteria;Firmicutes;Clostridia;Lachnospirales;Lachnospiraceae;Multi-affiliation;Multi-affiliation	0.00566348	0	0	0	0	0.0318454	0.0132297	0.0162635	0.0696015	0
OTU_661	Bacteria;Firmicutes;Clostridia;Lachnospirales;Lachnospiraceae;unknown genus;unknown species	0.0169904	0.013077	0.0700967	0.0435464	0	0.00530757	0	0.0121976	0.0174004	0.0552094
OTU_668	Bacteria;Firmicutes;Clostridia;Lachnospirales;Lachnospiraceae;[Ruminococcus] torques group;unknown species	0.0283174	0.026154	0.0280387	0.139349	0.0454989	0.0159227	0.00661485	0.00406587	0.0174004	0.00788706
OTU_687	Bacteria;Firmicutes;Clostridia;Lachnospirales;Lachnospiraceae;[Ruminococcus] torques group;Multi-affiliation	0.011327	0.0392311	0.0280387	0.0174186	0.0324992	0.037153	0.0429965	0.060988	0.0522011	0.205063
OTU_690	Bacteria;Proteobacteria;Gammaproteobacteria;Enterobacterales;Enterobacteriaceae;Multi-affiliation;Multi-affiliation	0	0	0	0.00870928	0	0.0636909	0.0132297	0.00406587	0	0.00788706
OTU_705	Bacteria;Firmicutes;Clostridia;Lachnospirales;Lachnospiraceae;UC5-1-2E3;Multi-affiliation	0.011327	0	0.0140193	0.0174186	0.0129997	0.0318454	0.0363817	0.00813173	0.0348008	0
OTU_706	Bacteria;Firmicutes;Clostridia;Lachnospirales;Lachnospiraceae;unknown genus;unknown species	0	0.0523081	0	0	0.0194995	0.0159227	0.023152	0.00406587	0.0870019	0
OTU_707	Bacteria;Firmicutes;Clostridia;Oscillospirales;Ruminococcaceae;Faecalibacterium;unknown species	0.0339809	0.0653851	0.0841161	0.0870928	0.0519987	0	0	0	0	0
OTU_708	Bacteria;Firmicutes;Clostridia;Lachnospirales;Lachnospiraceae;[Ruminococcus] torques group;Clostridium sp.	0	0	0	0	0	0.0106151	0.00330743	0.0203293	0.0696015	0.0315482
OTU_721	Bacteria;Firmicutes;Clostridia;Lachnospirales;Lachnospiraceae;unknown genus;unknown species	0.00566348	0	0.0700967	0	0.00649984	0.0212303	0.0198446	0.0325269	0.0522011	0.0394353
OTU_723	Bacteria;Firmicutes;Clostridia;Lachnospirales;Lachnospiraceae;Eisenbergiella;unknown species	0.0169904	0	0	0.0174186	0	0.0318454	0.0396891	0.0447245	0.191404	0.0157741
OTU_735	Bacteria;Firmicutes;Clostridia;Lachnospirales;Lachnospiraceae;unknown genus;unknown species	0.0226539	0	0	0	0.0259994	0.0159227	0.00330743	0.0203293	0.0174004	0
OTU_736	Bacteria;Firmicutes;Clostridia;Oscillospirales;Ruminococcaceae;Faecalibacterium;unknown species	0.0679617	0.143847	0.266368	0.156767	0.136497	0	0	0	0	0
OTU_737	Bacteria;Firmicutes;Clostridia;Lachnospirales;Lachnospiraceae;ASF356;unknown species	0.0283174	0.0523081	0	0.0261279	0	0.0902288	0.10253	0.060988	0.191404	0.244499
OTU_739	Bacteria;Proteobacteria;Gammaproteobacteria;Enterobacterales;Enterobacteriaceae;Escherichia-Shigella;Escherichia coli	0.0283174	0.0523081	0	0.0783836	0.0324992	0.0106151	0.023152	0	0.0174004	0.0157741
OTU_746	Bacteria;Firmicutes;Clostridia;Oscillospirales;Oscillospiraceae;Colidextribacter;unknown species	0.00566348	0	0.042058	0.0174186	0	0.00530757	0.0132297	0.0203293	0.0174004	0.0157741
OTU_753	Bacteria;Firmicutes;Bacilli;Erysipelotrichales;Erysipelotrichaceae;Turicibacter;Multi-affiliation	0.0339809	0.0523081	0.0140193	0.00870928	0.0129997	0	0	0	0	0
OTU_754	Bacteria;Firmicutes;Clostridia;Lachnospirales;Lachnospiraceae;unknown genus;unknown species	0.011327	0	0.0700967	0	0	0.0212303	0.0264594	0.0121976	0.0870019	0.236612
OTU_759	Bacteria;Firmicutes;Clostridia;Lachnospirales;Lachnospiraceae;unknown genus;unknown species	0.0339809	0.104616	0.042058	0.0348371	0.0324992	0	0	0	0	0
OTU_772	Bacteria;Firmicutes;Clostridia;Oscillospirales;Ruminococcaceae;Candidatus Soleaferrea;unknown species	0.0283174	0.0523081	0.0140193	0.0348371	0.038999	0	0	0	0	0
OTU_774	Bacteria;Firmicutes;Clostridia;Lachnospirales;Lachnospiraceae;Eisenbergiella;unknown species	0.011327	0	0.0140193	0.0522557	0.00649984	0.00530757	0.0264594	0.00813173	0.104402	0
OTU_775	Bacteria;Firmicutes;Clostridia;Lachnospirales;Lachnospiraceae;[Ruminococcus] torques group;Ruminococcus sp.	0.0622982	0.0784621	0.042058	0	0.0649984	0.0318454	0.0628411	0.0365928	0.208805	0
OTU_781	Bacteria;Firmicutes;Clostridia;Lachnospirales;Lachnospiraceae;Anaerostipes;Multi-affiliation	0	0	0	0	0	0.00530757	0.0297668	0.0284611	0.0348008	0.0473223
OTU_782	Bacteria;Firmicutes;Clostridia;Lachnospirales;Lachnospiraceae;Eisenbergiella;unknown species	0.00566348	0.026154	0.0140193	0	0	0.0265379	0.0198446	0.0325269	0.121803	0.0394353
OTU_802	Bacteria;Firmicutes;Clostridia;Lachnospirales;Lachnospiraceae;Multi-affiliation;Multi-affiliation	0.00566348	0	0	0	0	0.0159227	0.00330743	0.0121976	0.0348008	0.0236612
OTU_803	Bacteria;Firmicutes;Clostridia;Lachnospirales;Lachnospiraceae;Lachnospiraceae NK4A136 group;unknown species	0	0	0	0	0	0.0318454	0.00992228	0.0325269	0.0870019	0.0157741
OTU_816	Bacteria;Firmicutes;Clostridia;Lachnospirales;Lachnospiraceae;[Ruminococcus] torques group;unknown species	0	0.0523081	0.0841161	0.0522557	0.0454989	0.0212303	0.046304	0.0243952	0.0174004	0.0788706
OTU_820	Bacteria;Firmicutes;Clostridia;Lachnospirales;Lachnospiraceae;Multi-affiliation;Multi-affiliation	0.0396443	0.0392311	0	0.0174186	0.00649984	0.00530757	0	0.00813173	0	0
OTU_843	Bacteria;Firmicutes;Clostridia;Lachnospirales;Lachnospiraceae;Multi-affiliation;Multi-affiliation	0.011327	0	0.0560774	0.00870928	0.00649984	0.0106151	0.00661485	0.0162635	0.0174004	0
OTU_845	Bacteria;Firmicutes;Clostridia;Lachnospirales;Lachnospiraceae;unknown genus;unknown species	0	0	0	0	0.00649984	0.0212303	0.0330743	0.0203293	0.0522011	0
OTU_868	Bacteria;Firmicutes;Clostridia;Oscillospirales;Ruminococcaceae;Faecalibacterium;unknown species	0.00566348	0.0915392	0.0700967	0.0696743	0.0584985	0	0	0	0	0
OTU_886	Bacteria;Firmicutes;Clostridia;Lachnospirales;Lachnospiraceae;[Ruminococcus] torques group;unknown species	0.0283174	0	0.0140193	0.0435464	0.0324992	0	0	0	0.0174004	0
OTU_892	Bacteria;Firmicutes;Clostridia;Oscillospirales;Ruminococcaceae;Faecalibacterium;unknown species	0.00566348	0.0392311	0.0560774	0.00870928	0.0519987	0	0	0	0	0
OTU_903	Bacteria;Firmicutes;Clostridia;Oscillospirales;Oscillospiraceae;Colidextribacter;unknown species	0.011327	0.013077	0.0700967	0.0261279	0.038999	0.00530757	0	0	0	0
OTU_917	Bacteria;Firmicutes;Clostridia;Oscillospirales;Oscillospiraceae;UCG-005;unknown species	0.0169904	0.0392311	0.154213	0.0696743	0.0194995	0	0	0	0	0
OTU_926	Bacteria;Firmicutes;Clostridia;Oscillospirales;Oscillospiraceae;Colidextribacter;unknown species	0	0	0	0	0	0.0424606	0.0198446	0.0569221	0.121803	0.0946447
OTU_935	Bacteria;Firmicutes;Clostridia;Oscillospirales;Ruminococcaceae;unknown genus;unknown species	0.011327	0.026154	0.0140193	0.0174186	0.0129997	0.0106151	0.00661485	0.00813173	0	0.00788706
OTU_937	Bacteria;Firmicutes;Clostridia;Oscillospirales;Ruminococcaceae;Faecalibacterium;unknown species	0.00566348	0.013077	0.0140193	0.0435464	0.038999	0	0	0	0	0
OTU_944	Bacteria;Firmicutes;Clostridia;Lachnospirales;Lachnospiraceae;Multi-affiliation;Multi-affiliation	0	0.0392311	0	0	0	0.0530757	0.0198446	0.0365928	0.208805	0
OTU_947	Bacteria;Firmicutes;Clostridia;Oscillospirales;Ruminococcaceae;Faecalibacterium;unknown species	0.0566348	0.0653851	0.0841161	0.060965	0.0714982	0	0	0	0	0
OTU_950	Bacteria;Firmicutes;Clostridia;Lachnospirales;Lachnospiraceae;[Ruminococcus] torques group;unknown species	0.011327	0.013077	0	0.00870928	0	0.0106151	0.0297668	0.0162635	0.0522011	0
OTU_954	Bacteria;Firmicutes;Clostridia;Lachnospirales;Lachnospiraceae;Eisenbergiella;unknown species	0.011327	0	0	0.0174186	0	0.0424606	0.0165371	0.0365928	0.0870019	0.0157741
OTU_965	Bacteria;Firmicutes;Clostridia;Lachnospirales;Lachnospiraceae;unknown genus;unknown species	0.0396443	0.0392311	0	0	0.0194995	0.00530757	0.00992228	0.00406587	0	0
OTU_967	Bacteria;Firmicutes;Clostridia;Oscillospirales;Ruminococcaceae;unknown genus;unknown species	0.011327	0	0	0.00870928	0.00649984	0.0106151	0.00992228	0.00406587	0.0174004	0.00788706
OTU_977	Bacteria;Firmicutes;Clostridia;Lachnospirales;Lachnospiraceae;unknown genus;unknown species	0.00566348	0.0653851	0.0140193	0.0348371	0.0519987	0	0	0	0	0
OTU_983	Bacteria;Firmicutes;Clostridia;Lachnospirales;Lachnospiraceae;Lachnoclostridium;unknown species	0	0	0	0	0	0.00530757	0.0165371	0.00813173	0.0348008	0.0552094
OTU_993	Bacteria;Firmicutes;Clostridia;Lachnospirales;Lachnospiraceae;unknown genus;unknown species	0.011327	0.0784621	0	0.0348371	0	0.0106151	0.0198446	0.0162635	0.0696015	0.0236612
OTU_1002	Bacteria;Firmicutes;Clostridia;Lachnospirales;Lachnospiraceae;unknown genus;unknown species	0.00566348	0.013077	0	0	0.0129997	0.00530757	0	0.0121976	0.0348008	0
OTU_1009	Bacteria;Firmicutes;Clostridia;Lachnospirales;Lachnospiraceae;Multi-affiliation;Multi-affiliation	0	0.013077	0.042058	0.0435464	0.0129997	0.00530757	0.00330743	0	0.0522011	0
OTU_1010	Bacteria;Firmicutes;Bacilli;Lactobacillales;Carnobacteriaceae;Jeotgalibaca;Trichococcus sp.	0.00566348	0	0.0140193	0	0.0129997	0.0212303	0.00330743	0.00813173	0	0
OTU_1013	Bacteria;Firmicutes;Clostridia;Lachnospirales;Lachnospiraceae;Multi-affiliation;Multi-affiliation	0.0283174	0.026154	0.042058	0	0.0194995	0.0477682	0.046304	0.0528563	0.156603	0
OTU_1032	Bacteria;Firmicutes;Clostridia;Lachnospirales;Lachnospiraceae;Fusicatenibacter;unknown species	0.0566348	0.0653851	0.308426	0.130639	0.0649984	0	0	0	0	0
OTU_1033	Bacteria;Firmicutes;Clostridia;Lachnospirales;Lachnospiraceae;unknown genus;unknown species	0	0	0.0140193	0	0.0129997	0.0159227	0.00330743	0.0325269	0.0522011	0.00788706
OTU_1037	Bacteria;Firmicutes;Clostridia;Lachnospirales;Lachnospiraceae;[Ruminococcus] torques group;unknown species	0.00566348	0.013077	0.0140193	0	0.0129997	0.00530757	0.0198446	0.0162635	0.0348008	0
OTU_1044	Bacteria;Firmicutes;Clostridia;Lachnospirales;Lachnospiraceae;Eisenbergiella;unknown species	0.00566348	0	0	0.0174186	0	0.00530757	0.0198446	0.0243952	0.0870019	0
OTU_1059	Bacteria;Firmicutes;Clostridia;Lachnospirales;Lachnospiraceae;unknown genus;unknown species	0.011327	0.013077	0	0.0174186	0.00649984	0.0159227	0.023152	0	0.0870019	0.0394353
OTU_1077	Bacteria;Firmicutes;Bacilli;Lactobacillales;Lactobacillaceae;Limosilactobacillus;Multi-affiliation	0	0	0	0.0174186	0.00649984	0.0318454	0.00661485	0.0487904	0.0174004	0.0315482
OTU_1087	Bacteria;Firmicutes;Clostridia;Oscillospirales;[Eubacterium] coprostanoligenes group;unknown genus;unknown species	0.0283174	0.013077	0.0140193	0.00870928	0.00649984	0	0	0.00813173	0	0
OTU_1090	Bacteria;Firmicutes;Clostridia;Lachnospirales;Lachnospiraceae;Eisenbergiella;unknown species	0.0169904	0	0	0.00870928	0	0.0159227	0.0529188	0.00406587	0	0
OTU_1091	Bacteria;Firmicutes;Clostridia;Lachnospirales;Lachnospiraceae;unknown genus;unknown species	0.0226539	0.013077	0.0140193	0.0435464	0.0259994	0.0106151	0.0132297	0.00406587	0.0348008	0
OTU_1095	Bacteria;Firmicutes;Clostridia;Lachnospirales;Lachnospiraceae;[Ruminococcus] torques group;unknown species	0.0169904	0	0.0140193	0.0696743	0.038999	0.0159227	0.0198446	0	0.0174004	0.00788706
OTU_1105	Bacteria;Firmicutes;Clostridia;Lachnospirales;Lachnospiraceae;[Ruminococcus] torques group;unknown species	0	0	0.0140193	0.0261279	0.0324992	0.0159227	0.0264594	0.00406587	0.0174004	0.0157741
OTU_1108	Bacteria;Firmicutes;Clostridia;Lachnospirales;Lachnospiraceae;unknown genus;unknown species	0.0283174	0.013077	0.042058	0.00870928	0.0129997	0	0.00661485	0	0	0
OTU_1121	Bacteria;Firmicutes;Clostridia;Lachnospirales;Lachnospiraceae;unknown genus;unknown species	0.0509713	0.013077	0.0280387	0.0174186	0.0259994	0	0.00330743	0	0	0
OTU_1122	Bacteria;Proteobacteria;Gammaproteobacteria;Enterobacterales;Enterobacteriaceae;Escherichia-Shigella;Multi-affiliation	0.00566348	0	0	0	0	0.0106151	0.0132297	0.00406587	0	0.00788706
OTU_1139	Bacteria;Firmicutes;Clostridia;Lachnospirales;Lachnospiraceae;[Ruminococcus] torques group;unknown species	0	0	0	0.0435464	0.0129997	0.00530757	0.00661485	0.00406587	0.0174004	0.00788706
OTU_1142	Bacteria;Firmicutes;Clostridia;Lachnospirales;Lachnospiraceae;unknown genus;unknown species	0.011327	0.013077	0	0	0	0	0.0165371	0.0203293	0.0522011	0
OTU_1148	Bacteria;Firmicutes;Clostridia;Lachnospirales;Lachnospiraceae;unknown genus;unknown species	0.0339809	0.013077	0.0140193	0.00870928	0	0.0265379	0.00330743	0.0203293	0.104402	0.0946447
OTU_1149	Bacteria;Firmicutes;Clostridia;Oscillospirales;Oscillospiraceae;Colidextribacter;unknown species	0	0	0.0280387	0	0.00649984	0.0159227	0.00661485	0.00813173	0	0.0394353
OTU_1150	Bacteria;Firmicutes;Clostridia;Lachnospirales;Lachnospiraceae;Blautia;unknown species	0	0	0	0.0174186	0.00649984	0.0318454	0.0727634	0.0487904	0.0348008	0
OTU_1165	Bacteria;Firmicutes;Clostridia;Lachnospirales;Lachnospiraceae;unknown genus;unknown species	0.0169904	0.026154	0.042058	0.00870928	0.00649984	0	0.00330743	0.00406587	0	0
OTU_1173	Bacteria;Firmicutes;Clostridia;Lachnospirales;Lachnospiraceae;[Ruminococcus] torques group;unknown species	0.00566348	0	0	0	0.0259994	0	0.0165371	0	0.0174004	0.0709835
OTU_1175	Bacteria;Firmicutes;Clostridia;Oscillospirales;Oscillospiraceae;Colidextribacter;unknown species	0	0.0392311	0	0	0.0194995	0.0159227	0.00661485	0.0121976	0	0.0315482
OTU_1189	Bacteria;Firmicutes;Clostridia;Lachnospirales;Lachnospiraceae;Eisenbergiella;unknown species	0	0	0	0.0174186	0.00649984	0.00530757	0.0165371	0.0203293	0	0
OTU_1190	Bacteria;Firmicutes;Clostridia;Oscillospirales;Ruminococcaceae;Faecalibacterium;unknown species	0.011327	0.026154	0.042058	0.0348371	0.0259994	0	0	0	0	0
OTU_1196	Bacteria;Firmicutes;Bacilli;Lactobacillales;Lactobacillaceae;Pediococcus;Multi-affiliation	0.00566348	0	0	0.0261279	0	0.0212303	0.00330743	0.00406587	0	0
OTU_1200	Bacteria;Firmicutes;Clostridia;Clostridia UCG-014;unknown family;unknown genus;unknown species	0.0169904	0.013077	0.0560774	0.0783836	0.0259994	0	0	0	0	0
OTU_1203	Bacteria;Firmicutes;Clostridia;Oscillospirales;Ruminococcaceae;Faecalibacterium;unknown species	0.0339809	0.0523081	0.0841161	0.0261279	0.0259994	0	0	0	0	0
OTU_1205	Bacteria;Firmicutes;Clostridia;Lachnospirales;Lachnospiraceae;[Ruminococcus] torques group;unknown species	0.011327	0.013077	0	0.00870928	0.0129997	0	0.0165371	0.00406587	0	0
OTU_1216	Bacteria;Firmicutes;Clostridia;Lachnospirales;Lachnospiraceae;unknown genus;unknown species	0	0.013077	0.0560774	0.0261279	0.0129997	0.00530757	0	0.00406587	0	0.0709835
OTU_1225	Bacteria;Firmicutes;Clostridia;Oscillospirales;Ruminococcaceae;Faecalibacterium;unknown species	0.0169904	0.026154	0.0280387	0.0696743	0.0259994	0	0	0	0	0
OTU_1227	Bacteria;Firmicutes;Clostridia;Lachnospirales;Lachnospiraceae;[Ruminococcus] torques group;Clostridium sp.	0.00566348	0	0	0	0.00649984	0.0106151	0.0132297	0.0284611	0.0174004	0.00788706
OTU_1244	Bacteria;Firmicutes;Clostridia;Oscillospirales;Oscillospiraceae;Colidextribacter;unknown species	0	0.013077	0.0280387	0.0348371	0.0324992	0	0	0.00406587	0	0
OTU_1246	Bacteria;Firmicutes;Clostridia;Oscillospirales;Oscillospiraceae;Oscillibacter;unknown species	0	0	0	0	0	0.0159227	0.0330743	0.0121976	0.0174004	0.00788706
OTU_1261	Bacteria;Firmicutes;Clostridia;Lachnospirales;Lachnospiraceae;ASF356;unknown species	0	0	0	0.00870928	0	0	0.00992228	0.00406587	0.0348008	0.141967
OTU_1264	Bacteria;Firmicutes;Clostridia;Oscillospirales;Oscillospiraceae;Colidextribacter;unknown species	0	0.0392311	0.0140193	0.00870928	0.0324992	0	0	0.00406587	0	0
OTU_1277	Bacteria;Firmicutes;Clostridia;Lachnospirales;Lachnospiraceae;Lachnospiraceae NK4A136 group;unknown species	0.011327	0	0	0	0.00649984	0.0106151	0.00330743	0.0162635	0.156603	0.00788706
OTU_1278	Bacteria;Firmicutes;Clostridia;Lachnospirales;Lachnospiraceae;Lachnoclostridium;unknown species	0	0	0	0	0	0.0159227	0.00330743	0.0162635	0.0348008	0.0315482
OTU_1279	Bacteria;Firmicutes;Clostridia;Oscillospirales;Ruminococcaceae;Faecalibacterium;unknown species	0.00566348	0.13077	0.0700967	0.0435464	0.0519987	0	0	0	0	0
OTU_1315	Bacteria;Firmicutes;Clostridia;Lachnospirales;Lachnospiraceae;[Ruminococcus] torques group;unknown species	0.00566348	0.013077	0	0	0.0129997	0	0.0198446	0.0121976	0	0
OTU_1321	Bacteria;Campylobacterota;Campylobacteria;Campylobacterales;Campylobacteraceae;Campylobacter;Multi-affiliation	0.011327	0	0	0	0	0.0265379	0.00330743	0.00406587	0	0.0315482
OTU_1324	Bacteria;Firmicutes;Clostridia;Lachnospirales;Lachnospiraceae;unknown genus;unknown species	0	0	0	0	0	0.0212303	0.0165371	0.0121976	0.0174004	0.00788706
OTU_1325	Bacteria;Firmicutes;Clostridia;Lachnospirales;Lachnospiraceae;unknown genus;Multi-affiliation	0.00566348	0	0.042058	0	0.00649984	0.0212303	0.0264594	0.0365928	0.0522011	0
OTU_1359	Bacteria;Firmicutes;Clostridia;Oscillospirales;Ruminococcaceae;Faecalibacterium;unknown species	0.0226539	0.026154	0.0280387	0.0261279	0.0714982	0	0	0	0	0
OTU_1360	Bacteria;Firmicutes;Clostridia;Peptostreptococcales-Tissierellales;Peptostreptococcaceae;Clostridioides;Multi-affiliation	0.011327	0.013077	0.0280387	0.0261279	0.0129997	0	0.00661485	0	0	0
OTU_1364	Bacteria;Firmicutes;Clostridia;Lachnospirales;Lachnospiraceae;Blautia;unknown species	0.0339809	0.026154	0.0700967	0.0261279	0.038999	0	0.00330743	0	0	0
OTU_1373	Bacteria;Firmicutes;Clostridia;Oscillospirales;Ruminococcaceae;Faecalibacterium;unknown species	0.00566348	0.0523081	0.140193	0.113221	0.0649984	0	0	0	0	0
OTU_1374	Bacteria;Firmicutes;Clostridia;Lachnospirales;Lachnospiraceae;unknown genus;unknown species	0	0	0	0	0	0.0106151	0.0132297	0.0162635	0.0522011	0.0157741
OTU_1383	Bacteria;Firmicutes;Clostridia;Lachnospirales;Lachnospiraceae;Multi-affiliation;Multi-affiliation	0.00566348	0.013077	0	0.0261279	0	0.00530757	0.00992228	0	0.0174004	0
OTU_1391	Bacteria;Firmicutes;Clostridia;Lachnospirales;Lachnospiraceae;Tyzzerella;unknown species	0.0283174	0.026154	0.042058	0.00870928	0.0129997	0	0	0	0	0
OTU_1398	Bacteria;Firmicutes;Clostridia;Lachnospirales;Lachnospiraceae;unknown genus;unknown species	0.00566348	0.026154	0	0	0.00649984	0.0106151	0.0264594	0.0243952	0.0696015	0
OTU_1410	Bacteria;Firmicutes;Clostridia;Oscillospirales;Ruminococcaceae;unknown genus;unknown species	0.00566348	0.0392311	0.0140193	0	0	0.00530757	0.00330743	0.0121976	0.0174004	0.0315482
OTU_1411	Bacteria;Firmicutes;Clostridia;Oscillospirales;Ruminococcaceae;Faecalibacterium;unknown species	0.011327	0.0392311	0.0841161	0.0435464	0.0194995	0	0	0	0	0
OTU_1428	Bacteria;Firmicutes;Clostridia;Lachnospirales;Lachnospiraceae;unknown genus;unknown species	0.0169904	0.026154	0	0	0.038999	0.00530757	0.0132297	0	0.0174004	0
OTU_1429	Bacteria;Actinobacteriota;Actinobacteria;Corynebacteriales;Dietziaceae;Dietzia;Multi-affiliation	0.00566348	0.013077	0	0	0	0.0212303	0.00330743	0.00406587	0	0.00788706
OTU_1433	Bacteria;Firmicutes;Clostridia;Lachnospirales;Lachnospiraceae;Marvinbryantia;unknown species	0	0	0.0140193	0	0	0.00530757	0.00330743	0.00813173	0	0.173515
OTU_1461	Bacteria;Firmicutes;Clostridia;Oscillospirales;Oscillospiraceae;Flavonifractor;unknown species	0.00566348	0	0	0.00870928	0	0.00530757	0.00661485	0.0121976	0.0522011	0
OTU_1466	Bacteria;Firmicutes;Clostridia;Oscillospirales;Ruminococcaceae;DTU089;unknown species	0	0.026154	0	0	0.00649984	0.0318454	0.0132297	0.0203293	0.0348008	0.0236612
OTU_1472	Bacteria;Firmicutes;Clostridia;Lachnospirales;Lachnospiraceae;unknown genus;unknown species	0.011327	0	0	0	0.00649984	0.00530757	0.023152	0.00406587	0.0348008	0
OTU_1496	Bacteria;Firmicutes;Clostridia;Lachnospirales;Lachnospiraceae;unknown genus;unknown species	0.0169904	0	0	0.0261279	0.0324992	0	0.00661485	0	0	0.0473223
OTU_1500	Bacteria;Firmicutes;Clostridia;Lachnospirales;Lachnospiraceae;unknown genus;unknown species	0.00566348	0.026154	0	0	0.0129997	0.00530757	0.0132297	0.00813173	0	0
OTU_1541	Bacteria;Firmicutes;Clostridia;Lachnospirales;Lachnospiraceae;[Ruminococcus] torques group;unknown species	0	0	0.0280387	0	0.00649984	0.037153	0	0	0.0348008	0.0236612
OTU_1583	Bacteria;Firmicutes;Clostridia;Lachnospirales;Lachnospiraceae;Multi-affiliation;Multi-affiliation	0	0.0392311	0.0140193	0.0174186	0	0	0.00330743	0	0	0.0236612
OTU_1587	Bacteria;Firmicutes;Clostridia;Lachnospirales;Lachnospiraceae;unknown genus;unknown species	0	0	0.0280387	0.00870928	0	0.0318454	0.00661485	0	0	0.0315482
OTU_1629	Bacteria;Firmicutes;Clostridia;Oscillospirales;Ruminococcaceae;unknown genus;unknown species	0.011327	0.026154	0.0700967	0.0261279	0.0129997	0	0	0	0	0
OTU_1641	Bacteria;Firmicutes;Clostridia;Lachnospirales;Lachnospiraceae;Eisenbergiella;unknown species	0.0226539	0	0.0140193	0.00870928	0	0	0.0165371	0	0.0522011	0
OTU_1648	Bacteria;Firmicutes;Clostridia;Lachnospirales;Lachnospiraceae;Lachnospiraceae NK4A136 group;unknown species	0	0	0	0	0	0.0424606	0.0198446	0.0203293	0.104402	0.0157741
OTU_1650	Bacteria;Firmicutes;Clostridia;Oscillospirales;Ruminococcaceae;UBA1819;Multi-affiliation	0.0169904	0.0392311	0.0140193	0.0174186	0.0324992	0	0	0	0	0
OTU_1676	Bacteria;Firmicutes;Clostridia;Lachnospirales;Lachnospiraceae;unknown genus;unknown species	0	0	0	0.0261279	0	0.0159227	0.0198446	0.00406587	0.0522011	0.00788706
OTU_1694	Bacteria;Proteobacteria;Gammaproteobacteria;Enterobacterales;Enterobacteriaceae;Escherichia-Shigella;Multi-affiliation	0.00566348	0.0392311	0	0.0348371	0.00649984	0	0.00330743	0	0	0.0552094
OTU_1717	Bacteria;Firmicutes;Clostridia;Oscillospirales;Ruminococcaceae;unknown genus;unknown species	0	0	0	0	0	0.00530757	0.0132297	0.00406587	0.0174004	0.0157741
OTU_1725	Bacteria;Firmicutes;Clostridia;Lachnospirales;Lachnospiraceae;Lachnospiraceae NK4A136 group;unknown species	0.00566348	0	0	0	0	0.00530757	0.00992228	0.0162635	0.0696015	0.00788706
OTU_1746	Bacteria;Firmicutes;Clostridia;Lachnospirales;Lachnospiraceae;unknown genus;unknown species	0	0	0	0	0.00649984	0.0106151	0.00992228	0.0121976	0.0174004	0.00788706
OTU_1758	Bacteria;Firmicutes;Clostridia;Lachnospirales;Defluviitaleaceae;Defluviitaleaceae UCG-011;unknown species	0.011327	0.0523081	0.0981354	0.0174186	0.0259994	0	0	0	0.0522011	0
OTU_1818	Bacteria;Firmicutes;Clostridia;Lachnospirales;Lachnospiraceae;Eisenbergiella;unknown species	0	0	0.0140193	0	0.00649984	0.0212303	0.00992228	0	0.0348008	0
OTU_1822	Bacteria;Firmicutes;Clostridia;Lachnospirales;Lachnospiraceae;ASF356;unknown species	0.011327	0	0	0.00870928	0	0.0106151	0.023152	0.0203293	0.0174004	0.0157741
OTU_1847	Bacteria;Firmicutes;Clostridia;Lachnospirales;Lachnospiraceae;Anaerostipes;unknown species	0	0	0.0140193	0	0.0129997	0.00530757	0	0.00406587	0	0.118306
OTU_1876	Bacteria;Firmicutes;Clostridia;Lachnospirales;Lachnospiraceae;unknown genus;unknown species	0	0.013077	0.0140193	0	0	0.0159227	0.00330743	0	0	0.126193
OTU_1905	Bacteria;Firmicutes;Clostridia;Lachnospirales;Lachnospiraceae;unknown genus;unknown species	0.011327	0	0.0280387	0.00870928	0	0.0159227	0.0330743	0.0121976	0	0.0157741
OTU_1919	Bacteria;Firmicutes;Clostridia;Lachnospirales;Lachnospiraceae;[Ruminococcus] torques group;unknown species	0	0	0.0140193	0.0348371	0	0	0.0132297	0.00813173	0.0174004	0
OTU_1930	Bacteria;Firmicutes;Clostridia;Oscillospirales;Ruminococcaceae;Faecalibacterium;unknown species	0.0226539	0.0523081	0.0841161	0.00870928	0.0194995	0	0	0	0	0
OTU_1964	Bacteria;Firmicutes;Clostridia;Lachnospirales;Lachnospiraceae;Fusicatenibacter;unknown species	0.0226539	0.0523081	0.0280387	0.0348371	0.0129997	0	0	0	0	0
OTU_1971	Bacteria;Firmicutes;Clostridia;Lachnospirales;Lachnospiraceae;Multi-affiliation;Multi-affiliation	0.011327	0.013077	0	0	0	0	0.00661485	0.0121976	0.0870019	0
OTU_1987	Bacteria;Firmicutes;Clostridia;Lachnospirales;Lachnospiraceae;[Ruminococcus] torques group;unknown species	0.00566348	0.026154	0.0140193	0.0261279	0.0129997	0	0	0	0	0
OTU_2010	Bacteria;Firmicutes;Clostridia;Oscillospirales;Ruminococcaceae;unknown genus;unknown species	0	0	0	0.00870928	0.0259994	0.0318454	0.0264594	0.0162635	0.0348008	0.0394353
OTU_2056	Bacteria;Firmicutes;Clostridia;Lachnospirales;Lachnospiraceae;unknown genus;unknown species	0	0	0.0140193	0.00870928	0	0.0106151	0.0165371	0	0.0522011	0.0157741
OTU_2066	Bacteria;Firmicutes;Clostridia;Oscillospirales;[Eubacterium] coprostanoligenes group;unknown genus;unknown species	0	0	0	0	0	0.00530757	0.00330743	0.0162635	0.0174004	0.0157741
OTU_2068	Bacteria;Firmicutes;Clostridia;Lachnospirales;Lachnospiraceae;Multi-affiliation;Multi-affiliation	0.0226539	0.013077	0	0	0.0129997	0.0159227	0.0132297	0.00813173	0.0522011	0.00788706
OTU_2165	Bacteria;Firmicutes;Clostridia;Lachnospirales;Lachnospiraceae;Sellimonas;unknown species	0.011327	0.013077	0	0	0.00649984	0	0.00661485	0	0.0348008	0.0394353
OTU_2214	Bacteria;Firmicutes;Clostridia;Lachnospirales;Lachnospiraceae;Lachnoclostridium;unknown species	0	0.013077	0.0280387	0.00870928	0.00649984	0	0.0165371	0	0.0174004	0.00788706
OTU_2272	Bacteria;Firmicutes;Clostridia;Lachnospirales;Lachnospiraceae;Multi-affiliation;Multi-affiliation	0.011327	0.026154	0.0700967	0.00870928	0.0649984	0.0159227	0.00330743	0	0.0174004	0.00788706
OTU_2278	Bacteria;Firmicutes;Clostridia;Oscillospirales;Ruminococcaceae;Faecalibacterium;unknown species	0.00566348	0.0523081	0.042058	0.00870928	0.00649984	0	0	0	0	0
OTU_2292	Bacteria;Firmicutes;Clostridia;Oscillospirales;Oscillospiraceae;Oscillibacter;Multi-affiliation	0	0	0.0280387	0	0	0.00530757	0.0132297	0.00406587	0	0.00788706
OTU_2298	Bacteria;Firmicutes;Clostridia;Oscillospirales;Ruminococcaceae;Faecalibacterium;unknown species	0.011327	0.0784621	0.0140193	0.0174186	0.0259994	0	0	0	0	0
OTU_2314	Bacteria;Firmicutes;Clostridia;Lachnospirales;Lachnospiraceae;Multi-affiliation;Multi-affiliation	0.011327	0	0	0	0	0.00530757	0	0.0203293	0.0348008	0.00788706
OTU_2318	Bacteria;Firmicutes;Clostridia;Lachnospirales;Lachnospiraceae;[Ruminococcus] torques group;unknown species	0	0	0.0140193	0	0	0.0212303	0.0132297	0.0203293	0.0522011	0
OTU_2327	Bacteria;Campylobacterota;Campylobacteria;Campylobacterales;Campylobacteraceae;Campylobacter;Multi-affiliation	0.00566348	0	0	0	0	0.00530757	0.0132297	0.00406587	0.0348008	0.0394353
OTU_2360	Bacteria;Firmicutes;Clostridia;Lachnospirales;Lachnospiraceae;Eisenbergiella;unknown species	0.011327	0	0	0	0	0.00530757	0.0132297	0.0406587	0.156603	0
OTU_2386	Bacteria;Firmicutes;Clostridia;Lachnospirales;Lachnospiraceae;[Ruminococcus] torques group;unknown species	0.00566348	0.026154	0.0140193	0.0435464	0.0519987	0.0265379	0.00992228	0.0162635	0	0.0236612
OTU_2397	Bacteria;Firmicutes;Clostridia;Lachnospirales;Lachnospiraceae;Lachnoclostridium;unknown species	0.0169904	0	0	0	0.0129997	0.00530757	0	0.0121976	0.0174004	0
OTU_2589	Bacteria;Firmicutes;Clostridia;Lachnospirales;Lachnospiraceae;Multi-affiliation;Multi-affiliation	0	0	0.0140193	0	0	0.0106151	0.00330743	0.0203293	0.0522011	0
OTU_2591	Bacteria;Firmicutes;Clostridia;Lachnospirales;Lachnospiraceae;unknown genus;unknown species	0.00566348	0	0.042058	0	0.0194995	0.00530757	0	0	0.0348008	0
OTU_2746	Bacteria;Firmicutes;Clostridia;Lachnospirales;Lachnospiraceae;[Ruminococcus] torques group;unknown species	0	0	0.0280387	0	0	0.00530757	0.023152	0.0162635	0.0174004	0
OTU_2793	Bacteria;Firmicutes;Clostridia;Lachnospirales;Lachnospiraceae;unknown genus;unknown species	0.0226539	0.013077	0	0	0.0194995	0.00530757	0.00330743	0	0	0
OTU_2823	Bacteria;Firmicutes;Clostridia;Lachnospirales;Lachnospiraceae;unknown genus;unknown species	0.011327	0.0523081	0.126174	0.00870928	0.0194995	0	0	0	0	0
OTU_2922	Bacteria;Firmicutes;Clostridia;Oscillospirales;Ruminococcaceae;unknown genus;unknown species	0.0169904	0.0653851	0.042058	0.0174186	0.0129997	0	0	0	0	0
OTU_2978	Bacteria;Firmicutes;Clostridia;Lachnospirales;Lachnospiraceae;CHKCI001;unknown species	0	0.0653851	0	0.00870928	0.0129997	0.0106151	0.0496114	0	0	0
OTU_3154	Bacteria;Firmicutes;Clostridia;Lachnospirales;Lachnospiraceae;Lachnoclostridium;unknown species	0.00566348	0.026154	0	0	0.0259994	0.00530757	0.0198446	0	0.0348008	0
OTU_3283	Bacteria;Firmicutes;Clostridia;Lachnospirales;Lachnospiraceae;Multi-affiliation;Multi-affiliation	0.011327	0.0392311	0	0.060965	0.00649984	0.00530757	0.00330743	0	0	0
OTU_3353	Bacteria;Firmicutes;Clostridia;Oscillospirales;unknown family;Hydrogenoanaerobacterium;unknown species	0.011327	0	0.042058	0.0174186	0.00649984	0	0.00661485	0	0	0
OTU_3636	Bacteria;Firmicutes;Clostridia;Lachnospirales;Lachnospiraceae;unknown genus;unknown species	0.0283174	0.026154	0.0140193	0	0.0454989	0.0106151	0.0132297	0.0121976	0.104402	0
OTU_3714	Bacteria;Firmicutes;Clostridia;Lachnospirales;Lachnospiraceae;[Ruminococcus] torques group;unknown species	0	0	0	0	0	0.0159227	0.00661485	0.00813173	0.0174004	0.00788706
OTU_3767	Bacteria;Firmicutes;Clostridia;Multi-affiliation;Multi-affiliation;Multi-affiliation;Multi-affiliation	0.0169904	0.0523081	0.0280387	0.00870928	0.00649984	0	0	0	0	0
OTU_3780	Bacteria;Firmicutes;Clostridia;Lachnospirales;Lachnospiraceae;Lachnoclostridium;unknown species	0.0169904	0.026154	0	0.0261279	0	0.00530757	0.0132297	0.00406587	0.0348008	0
OTU_4049	Bacteria;Firmicutes;Clostridia;Oscillospirales;Ruminococcaceae;Faecalibacterium;unknown species	0.0226539	0.026154	0.0700967	0.0348371	0.0194995	0	0	0	0	0
OTU_4197	Bacteria;Firmicutes;Clostridia;Clostridia vadinBB60 group;unknown family;unknown genus;unknown species	0	0	0	0	0	0.00530757	0.0132297	0.0162635	0.0696015	0.0315482
OTU_4302	Bacteria;Firmicutes;Clostridia;Lachnospirales;Lachnospiraceae;GCA-900066575;unknown species	0.0906156	0.0392311	0.0140193	0.0348371	0	0	0.0165371	0	0	0
OTU_4371	Bacteria;Firmicutes;Clostridia;Lachnospirales;Lachnospiraceae;[Ruminococcus] torques group;Clostridium sp.	0	0	0	0.00870928	0	0.00530757	0.0132297	0.00813173	0	0.0157741
OTU_4505	Bacteria;Firmicutes;Clostridia;Lachnospirales;Lachnospiraceae;Multi-affiliation;Multi-affiliation	0	0.013077	0.0981354	0.00870928	0	0	0.00330743	0	0	0.00788706
OTU_4735	Bacteria;Firmicutes;Clostridia;Oscillospirales;Ruminococcaceae;DTU089;unknown species	0	0	0	0	0.0129997	0	0.0132297	0.00813173	0.0174004	0.00788706
OTU_4877	Bacteria;Firmicutes;Clostridia;Lachnospirales;Lachnospiraceae;Lachnoclostridium;[Clostridium] citroniae	0	0	0.042058	0	0.00649984	0.00530757	0	0	0.0348008	0.0157741
OTU_4913	Bacteria;Firmicutes;Clostridia;Lachnospirales;Lachnospiraceae;unknown genus;unknown species	0	0	0	0	0	0.0106151	0.00330743	0.00406587	0.0174004	0.0867576
OTU_5094	Bacteria;Firmicutes;Clostridia;Lachnospirales;Lachnospiraceae;unknown genus;unknown species	0.011327	0.0523081	0.042058	0.0174186	0.0129997	0	0.00661485	0	0	0.00788706
OTU_5322	Bacteria;Firmicutes;Clostridia;Lachnospirales;Lachnospiraceae;Blautia;unknown species	0.0169904	0.013077	0.042058	0.00870928	0.00649984	0	0	0	0	0
OTU_5367	Bacteria;Firmicutes;Clostridia;Oscillospirales;Ruminococcaceae;unknown genus;unknown species	0.00566348	0	0.0140193	0	0.00649984	0	0.00992228	0	0	0.0236612
OTU_5504	Bacteria;Proteobacteria;Gammaproteobacteria;Enterobacterales;Enterobacteriaceae;Escherichia-Shigella;Multi-affiliation	0	0.013077	0	0	0.00649984	0	0.0132297	0.00406587	0	0.0157741
OTU_5541	Bacteria;Firmicutes;Clostridia;Lachnospirales;Lachnospiraceae;Multi-affiliation;Multi-affiliation	0	0.013077	0	0.00870928	0	0	0.0132297	0.00813173	0.0348008	0.00788706
OTU_5665	Bacteria;Firmicutes;Clostridia;Lachnospirales;Lachnospiraceae;unknown genus;unknown species	0	0.026154	0	0	0.0194995	0.00530757	0.00330743	0.00813173	0	0.0157741
OTU_6184	Bacteria;Firmicutes;Clostridia;Lachnospirales;Lachnospiraceae;unknown genus;unknown species	0	0.013077	0.042058	0	0.00649984	0.00530757	0.0198446	0	0	0
OTU_6976	Bacteria;Firmicutes;Clostridia;Lachnospirales;Lachnospiraceae;unknown genus;unknown species	0	0.013077	0	0	0	0.00530757	0.00330743	0.00813173	0.0870019	0
OTU_7017	Bacteria;Firmicutes;Clostridia;Oscillospirales;Oscillospiraceae;Colidextribacter;unknown species	0	0	0	0	0	0.00530757	0.0132297	0.0121976	0.0174004	0.00788706
OTU_14722	Bacteria;Firmicutes;Clostridia;Lachnospirales;Lachnospiraceae;Lachnospiraceae NK4A136 group;unknown species	0.011327	0	0.0140193	0.00870928	0	0	0.00992228	0.00813173	0.0522011	0
